# Supplementary material for: Eye health in farmers: The impact of environmental and occupational factors
Source: PLoS One. 2025 Dec 5;20(12):e0337944. doi: 10.1371/journal.pone.0337944 (PMC12680266; doi:10.1371/journal.pone.0337944)
Supplement: S1 File — The clean anonymized data entered by the respondents. (XLSX) [file pone.0337944.s001.xlsx]

## Sheet: S1 File
a1	a2	a3	a4	a5	a6	a7	a8	a9	a10	a11	a12	a13	a14	a15	a16	a17	a18	a19	a20	a21	a22	a23	a24	a25	a26	a27	a28	a29	a30	a31	a32	a33	a34	a35	a36	a37	a38	a39	a40	a41	a42	Total1	Total2	Total3	total4
2	1	1	2	1	4	1	3	3	1	1	2	1	3	2	3	2	3	2	1	1	2	2	1	3	2	2	2	4	1	4	4	1	2	2	2	1	2	2	1	1	2	2.71429	2	1.71429	1.25
2	1	5	1	1	3	1	3	5	1	4	1	1	3	2	3	2	3	2	1	1	2	1	3	1	2	2	3	4	2	4	4	3	2	2	4	2	2	2	1	2	1	3	2.09091	2.14286	1.75
2	1	5	3	7	5	1	1	5	1	1	4	1	3	2	3	2	3	2	1	3	2	1	3	2	2	4	4	4	1	1	2	1	3	#NULL!	#NULL!	#NULL!	#NULL!	#NULL!	#NULL!	#NULL!	#NULL!	2.57143	2.27273	#NULL!	#NULL!
2	1	5	3	7	5	1	1	5	1	1	4	1	4	2	3	2	1	2	1	3	2	1	3	1	2	4	4	2	1	4	2	1	3	#NULL!	#NULL!	#NULL!	#NULL!	#NULL!	#NULL!	#NULL!	#NULL!	2.71429	2.18182	#NULL!	#NULL!
1	1	5	4	1	5	1	1	6	1	4	4	1	3	2	2	2	3	2	1	1	1	1	1	1	2	2	2	2	1	2	2	3	3	#NULL!	#NULL!	#NULL!	#NULL!	#NULL!	#NULL!	#NULL!	#NULL!	1.85714	1.72727	#NULL!	#NULL!
1	1	3	3	2	3	2	3	4	2	2	2	2	2	2	3	2	3	2	3	3	2	3	3	2	2	1	1	1	1	1	1	4	1	2	2	2	2	2	3	2	2	1.14286	2.54545	2	2.25
2	1	1	1	1	4	1	3	5	3	1	4	3	4	2	1	2	1	2	1	1	1	1	2	1	2	1	1	2	1	1	2	1	3	#NULL!	#NULL!	#NULL!	#NULL!	#NULL!	#NULL!	#NULL!	#NULL!	1.42857	1.63636	#NULL!	#NULL!
1	1	1	2	1	4	1	3	3	1	1	3	1	1	1	1	1	1	1	1	1	1	1	1	2	2	4	3	2	2	2	2	2	1	2	2	4	2	2	3	2	2	2.42857	1	2.28571	2
1	1	5	2	1	5	1	1	5	1	3	3	1	2	2	2	2	2	2	1	3	2	1	1	1	2	2	2	2	1	2	2	3	3	#NULL!	#NULL!	#NULL!	#NULL!	#NULL!	#NULL!	#NULL!	#NULL!	1.85714	1.81818	#NULL!	#NULL!
2	2	1	3	1	4	1	3	3	1	1	1	1	1	1	2	2	2	4	1	1	2	1	1	1	2	2	2	4	2	4	4	1	3	#NULL!	#NULL!	#NULL!	#NULL!	#NULL!	#NULL!	#NULL!	#NULL!	2.85714	1.63636	#NULL!	#NULL!
2	1	1	2	5	4	1	3	6	1	3	3	4	3	2	3	2	3	4	1	2	2	3	2	1	2	2	2	4	2	4	4	1	3	#NULL!	#NULL!	#NULL!	#NULL!	#NULL!	#NULL!	#NULL!	#NULL!	2.85714	2.45455	#NULL!	#NULL!
2	1	1	2	4	4	2	1	5	1	1	2	1	1	1	1	1	1	1	1	1	2	1	1	2	2	2	1	1	1	1	1	2	3	#NULL!	#NULL!	#NULL!	#NULL!	#NULL!	#NULL!	#NULL!	#NULL!	1.28571	1.09091	#NULL!	#NULL!
2	1	1	1	1	4	1	3	5	1	2	1	2	4	2	3	2	3	4	1	4	2	3	2	1	2	4	3	2	2	2	4	1	3	#NULL!	#NULL!	#NULL!	#NULL!	#NULL!	#NULL!	#NULL!	#NULL!	2.71429	2.72727	#NULL!	#NULL!
2	1	1	2	1	4	1	3	5	1	2	4	1	1	1	1	1	3	2	1	1	2	2	2	1	2	4	2	4	2	2	2	1	3	#NULL!	#NULL!	#NULL!	#NULL!	#NULL!	#NULL!	#NULL!	#NULL!	2.57143	1.54545	#NULL!	#NULL!
1	2	2	4	2	3	1	3	6	1	1	1	1	1	1	1	1	1	1	1	1	1	1	1	1	1	1	4	4	2	1	1	1	3	#NULL!	#NULL!	#NULL!	#NULL!	#NULL!	#NULL!	#NULL!	#NULL!	2	1	#NULL!	#NULL!
2	1	1	2	3	4	2	1	5	1	4	1	1	3	2	3	2	3	2	1	2	2	2	1	1	2	2	2	4	1	4	2	1	3	#NULL!	#NULL!	#NULL!	#NULL!	#NULL!	#NULL!	#NULL!	#NULL!	2.42857	2.09091	#NULL!	#NULL!
2	2	1	1	1	3	2	3	1	2	1	1	1	2	2	2	1	2	2	1	1	1	1	1	1	2	2	1	1	1	2	2	3	3	#NULL!	#NULL!	#NULL!	#NULL!	#NULL!	#NULL!	#NULL!	#NULL!	1.57143	1.45455	#NULL!	#NULL!
2	1	3	1	5	5	2	2	5	1	4	1	4	2	2	3	2	3	2	2	3	2	3	2	1	2	4	3	2	2	2	2	3	3	#NULL!	#NULL!	#NULL!	#NULL!	#NULL!	#NULL!	#NULL!	#NULL!	2.42857	2.36364	#NULL!	#NULL!
2	1	1	3	1	4	1	1	7	3	1	1	1	3	2	1	2	2	2	1	2	4	1	1	3	2	4	1	2	1	4	2	4	3	#NULL!	#NULL!	#NULL!	#NULL!	#NULL!	#NULL!	#NULL!	#NULL!	2.28571	1.90909	#NULL!	#NULL!
2	2	1	1	1	4	1	1	5	1	1	2	1	3	2	3	1	1	2	1	1	2	1	1	1	2	2	3	2	1	4	4	1	3	#NULL!	#NULL!	#NULL!	#NULL!	#NULL!	#NULL!	#NULL!	#NULL!	2.57143	1.63636	#NULL!	#NULL!
2	1	6	1	3	3	1	1	1	1	3	1	1	4	2	3	1	3	1	1	1	2	3	4	1	2	2	1	2	2	2	2	1	3	#NULL!	#NULL!	#NULL!	#NULL!	#NULL!	#NULL!	#NULL!	#NULL!	1.85714	2.27273	#NULL!	#NULL!
2	1	1	1	1	4	1	2	3	1	1	2	1	1	1	1	1	2	2	1	1	2	1	1	3	2	2	2	2	2	2	2	3	2	2	2	2	2	2	1	1	2	2	1.27273	1.85714	1.25
2	1	1	1	1	4	1	2	3	1	4	3	2	3	2	3	2	3	2	1	4	2	2	2	2	1	2	2	2	2	2	2	2	3	#NULL!	#NULL!	#NULL!	#NULL!	#NULL!	#NULL!	#NULL!	#NULL!	1.85714	2.36364	#NULL!	#NULL!
2	1	6	1	6	2	2	1	3	1	1	1	1	2	2	2	2	3	2	1	1	2	2	2	3	2	2	1	2	1	2	1	1	3	#NULL!	#NULL!	#NULL!	#NULL!	#NULL!	#NULL!	#NULL!	#NULL!	1.57143	1.90909	#NULL!	#NULL!
1	1	6	2	7	4	1	3	5	1	3	2	1	3	2	3	2	3	2	2	3	2	3	2	1	1	4	3	2	2	4	2	3	3	#NULL!	#NULL!	#NULL!	#NULL!	#NULL!	#NULL!	#NULL!	#NULL!	2.57143	2.45455	#NULL!	#NULL!
2	1	2	1	3	5	2	1	3	1	3	3	3	3	2	3	2	3	2	1	2	2	2	1	1	2	2	2	2	2	2	2	1	2	1	2	2	2	2	2	2	2	2	2.09091	1.85714	2.75
2	2	2	1	1	3	2	1	5	1	1	1	1	2	1	1	2	2	2	1	2	2	3	1	1	2	2	1	2	2	2	2	1	3	#NULL!	#NULL!	#NULL!	#NULL!	#NULL!	#NULL!	#NULL!	#NULL!	1.85714	1.72727	#NULL!	#NULL!
2	1	2	1	1	3	2	3	3	1	1	1	1	1	2	2	1	3	1	1	1	2	1	2	1	1	2	1	2	1	1	2	3	3	#NULL!	#NULL!	#NULL!	#NULL!	#NULL!	#NULL!	#NULL!	#NULL!	1.42857	1.54545	#NULL!	#NULL!
2	1	2	1	1	4	2	1	7	1	1	1	1	1	1	1	1	1	2	1	1	4	2	2	1	2	2	1	1	1	2	2	1	3	#NULL!	#NULL!	#NULL!	#NULL!	#NULL!	#NULL!	#NULL!	#NULL!	1.57143	1.54545	#NULL!	#NULL!
1	2	1	1	1	3	2	2	7	3	1	2	1	2	2	1	2	2	2	1	1	4	1	1	2	2	2	2	4	1	4	4	1	2	4	4	4	4	4	4	4	4	2.71429	1.72727	4	2
2	2	1	1	4	1	1	1	2	1	1	1	1	2	2	3	1	3	2	1	1	2	1	3	2	1	1	4	2	4	2	2	1	1	2	2	2	2	2	2	2	2	2.28571	1.90909	2	1.25
2	2	2	2	3	4	2	1	6	1	3	4	3	3	2	3	2	3	2	3	3	2	3	3	1	2	4	3	4	2	2	4	1	1	2	2	2	2	2	3	2	1	3	2.63636	1.85714	3.25
1	1	1	3	1	4	1	1	3	1	1	1	1	2	2	2	1	2	1	1	2	2	2	2	3	2	2	2	2	1	2	2	4	2	2	2	2	2	2	2	2	1	1.85714	1.72727	1.85714	1.25
2	1	1	2	1	4	1	3	5	1	1	1	1	2	2	2	1	2	1	1	1	1	1	1	1	2	2	1	1	1	2	2	3	2	2	2	2	4	2	2	2	2	1.57143	1.36364	2.28571	1.25
1	1	1	1	1	4	2	3	6	3	1	2	1	4	2	3	1	2	1	1	1	1	1	1	1	2	2	1	2	1	2	1	1	2	1	1	1	1	1	1	1	1	1.57143	1.63636	1	1.25
2	1	1	2	1	4	1	1	4	1	3	4	1	3	2	2	2	3	2	2	2	2	1	2	1	2	2	1	1	1	2	1	1	3	#NULL!	#NULL!	#NULL!	#NULL!	#NULL!	#NULL!	#NULL!	#NULL!	1.42857	2.09091	#NULL!	#NULL!
2	1	3	2	1	4	2	1	5	1	1	2	1	1	1	2	1	2	1	1	1	2	1	1	1	1	2	2	1	1	2	1	2	3	#NULL!	#NULL!	#NULL!	#NULL!	#NULL!	#NULL!	#NULL!	#NULL!	1.42857	1.27273	#NULL!	#NULL!
1	1	1	1	1	4	1	2	3	1	1	1	1	1	1	1	1	1	1	1	1	1	1	1	1	2	2	2	2	1	2	2	3	3	#NULL!	#NULL!	#NULL!	#NULL!	#NULL!	#NULL!	#NULL!	#NULL!	1.85714	1	#NULL!	#NULL!
2	1	1	1	1	4	1	2	4	1	1	3	3	3	2	3	2	4	2	1	1	2	2	2	1	2	4	2	2	2	2	2	3	3	#NULL!	#NULL!	#NULL!	#NULL!	#NULL!	#NULL!	#NULL!	#NULL!	2.28571	2.18182	#NULL!	#NULL!
1	2	2	1	1	4	1	3	7	1	1	3	2	1	2	2	1	2	2	1	1	2	2	1	1	1	2	2	2	1	4	2	3	1	2	2	2	2	2	4	2	2	2	1.54545	2	2.5
1	2	4	1	1	4	2	2	7	3	1	1	1	2	2	2	2	2	2	1	1	2	1	1	1	2	2	3	2	2	4	2	1	2	2	2	2	2	2	4	2	1	2.42857	1.63636	1.85714	1.75
2	1	1	1	1	4	1	3	5	1	1	3	1	1	2	2	1	3	2	1	1	2	2	1	1	2	1	1	2	1	2	2	1	3	#NULL!	#NULL!	#NULL!	#NULL!	#NULL!	#NULL!	#NULL!	#NULL!	1.57143	1.63636	#NULL!	#NULL!
1	1	6	2	5	5	1	3	5	1	3	2	2	2	2	3	2	3	2	2	4	2	1	3	2	1	4	4	4	4	4	4	1	3	#NULL!	#NULL!	#NULL!	#NULL!	#NULL!	#NULL!	#NULL!	#NULL!	3.57143	2.36364	#NULL!	#NULL!
2	1	1	1	1	4	1	3	2	1	1	1	1	3	2	2	2	3	2	1	2	2	3	2	3	2	2	3	2	1	2	2	1	3	#NULL!	#NULL!	#NULL!	#NULL!	#NULL!	#NULL!	#NULL!	#NULL!	2	2.18182	#NULL!	#NULL!
2	1	1	2	1	4	1	3	5	1	1	4	1	2	2	2	2	3	2	1	1	2	2	2	3	2	2	1	2	1	2	2	1	#NULL!	2	2	2	2	2	1	1	1	1.71429	1.90909	1.71429	1.75
2	1	1	1	1	4	1	3	6	3	1	3	2	1	2	4	2	2	4	1	1	4	2	1	1	2	2	2	2	2	2	2	3	1	2	2	2	2	2	2	2	2	2	2.18182	2	2
2	1	1	2	1	4	1	3	3	1	1	2	1	1	1	1	2	3	2	1	1	4	3	1	1	2	2	2	4	2	2	4	1	3	#NULL!	#NULL!	#NULL!	#NULL!	#NULL!	#NULL!	#NULL!	#NULL!	2.57143	1.81818	#NULL!	#NULL!
1	1	1	2	3	2	1	1	4	3	4	1	4	3	2	2	2	2	2	1	3	2	3	2	1	2	2	2	2	2	2	2	1	3	#NULL!	#NULL!	#NULL!	#NULL!	#NULL!	#NULL!	#NULL!	#NULL!	2	2.18182	#NULL!	#NULL!
1	2	1	1	1	2	1	2	5	1	3	3	2	1	2	2	2	3	2	3	1	4	3	1	3	2	2	1	2	1	1	2	2	3	#NULL!	#NULL!	#NULL!	#NULL!	#NULL!	#NULL!	#NULL!	#NULL!	1.57143	2.18182	#NULL!	#NULL!
2	1	3	1	1	2	2	2	6	1	1	1	1	1	1	1	1	1	2	1	1	2	1	1	3	2	2	1	2	2	1	2	3	3	#NULL!	#NULL!	#NULL!	#NULL!	#NULL!	#NULL!	#NULL!	#NULL!	1.71429	1.18182	#NULL!	#NULL!
2	2	1	2	2	4	1	3	4	1	4	3	4	3	2	3	4	3	1	1	1	4	2	1	1	2	2	1	2	1	2	2	1	3	#NULL!	#NULL!	#NULL!	#NULL!	#NULL!	#NULL!	#NULL!	#NULL!	1.71429	2.27273	#NULL!	#NULL!
2	1	1	1	3	4	1	2	2	1	3	3	3	4	2	3	2	3	2	2	3	2	3	3	3	2	2	3	2	2	2	2	3	3	#NULL!	#NULL!	#NULL!	#NULL!	#NULL!	#NULL!	#NULL!	#NULL!	2.14286	2.63636	#NULL!	#NULL!
1	1	6	2	1	4	1	3	5	1	4	1	1	2	2	1	1	2	1	1	1	1	1	2	1	2	2	2	1	1	2	2	3	3	#NULL!	#NULL!	#NULL!	#NULL!	#NULL!	#NULL!	#NULL!	#NULL!	1.71429	1.36364	#NULL!	#NULL!
1	1	5	2	7	5	1	3	6	1	2	2	2	1	2	1	2	2	2	1	2	2	1	1	1	2	2	2	2	1	4	2	3	2	1	1	1	2	2	1	1	1	2.14286	1.54545	1.28571	1.75
2	1	3	1	1	4	2	1	1	1	1	1	1	3	2	1	1	3	1	1	1	2	1	1	1	2	1	1	1	1	1	1	1	3	#NULL!	#NULL!	#NULL!	#NULL!	#NULL!	#NULL!	#NULL!	#NULL!	1.14286	1.54545	#NULL!	#NULL!
2	1	1	1	1	4	1	2	4	1	1	2	1	1	2	1	1	1	1	1	1	1	1	1	1	2	2	1	1	1	2	2	1	1	1	1	1	1	1	1	1	1	1.57143	1.09091	1	1.25
2	2	2	1	1	4	1	3	5	1	1	3	1	2	2	2	1	2	2	1	1	4	1	1	1	2	2	1	2	1	2	2	1	3	#NULL!	#NULL!	#NULL!	#NULL!	#NULL!	#NULL!	#NULL!	#NULL!	1.71429	1.72727	#NULL!	#NULL!
2	2	2	1	5	4	1	3	5	1	1	3	1	2	2	2	1	2	2	1	1	4	1	1	1	2	2	2	2	1	2	2	1	3	#NULL!	#NULL!	#NULL!	#NULL!	#NULL!	#NULL!	#NULL!	#NULL!	1.85714	1.72727	#NULL!	#NULL!
2	1	4	2	5	4	1	2	5	1	4	1	4	4	4	2	2	3	2	1	2	2	3	2	1	2	2	2	2	2	2	2	1	3	#NULL!	#NULL!	#NULL!	#NULL!	#NULL!	#NULL!	#NULL!	#NULL!	2	2.45455	#NULL!	#NULL!
2	1	1	1	1	4	1	2	7	1	1	2	1	3	2	4	1	3	2	1	1	2	2	2	3	2	2	3	2	2	4	2	1	1	2	2	2	2	2	3	4	2	2.42857	2.09091	2.28571	1.75
1	1	1	3	1	4	1	1	5	1	3	1	1	1	1	1	2	3	2	1	3	1	2	1	1	2	2	1	1	1	4	4	2	3	#NULL!	#NULL!	#NULL!	#NULL!	#NULL!	#NULL!	#NULL!	#NULL!	2.14286	1.63636	#NULL!	#NULL!
1	1	3	2	1	4	1	3	5	1	1	4	3	2	2	3	2	2	4	1	3	4	3	2	1	2	4	3	4	2	4	4	1	1	2	4	2	4	4	4	2	2	3.28571	2.54545	2.85714	3
2	1	1	1	1	4	1	2	5	1	1	3	1	1	2	1	1	2	2	1	1	2	1	1	3	2	2	1	1	1	2	2	3	3	#NULL!	#NULL!	#NULL!	#NULL!	#NULL!	#NULL!	#NULL!	#NULL!	1.57143	1.36364	#NULL!	#NULL!
1	2	2	1	2	4	2	2	6	1	3	4	4	3	2	4	2	3	2	1	3	4	3	2	1	2	4	2	4	2	4	4	1	1	2	2	4	2	2	3	2	2	3.14286	2.63636	2.28571	3.5
1	2	2	2	1	5	2	3	5	1	1	3	1	2	2	2	2	3	2	1	2	2	2	1	1	2	2	2	2	2	4	4	1	1	2	4	2	2	2	1	2	2	2.57143	1.90909	2.28571	1.5
2	2	1	1	1	3	2	1	1	1	3	3	1	3	2	3	4	4	2	1	1	2	3	1	1	2	2	2	2	1	2	2	3	3	#NULL!	#NULL!	#NULL!	#NULL!	#NULL!	#NULL!	#NULL!	#NULL!	1.85714	2.36364	#NULL!	#NULL!
2	1	1	1	3	4	1	2	3	1	4	2	1	2	2	2	2	2	2	1	2	2	2	2	1	2	2	2	2	2	2	2	2	3	#NULL!	#NULL!	#NULL!	#NULL!	#NULL!	#NULL!	#NULL!	#NULL!	2	1.90909	#NULL!	#NULL!
2	1	1	2	1	4	1	3	5	1	1	1	1	1	2	2	1	3	1	1	1	2	1	1	1	2	1	1	1	1	2	2	2	3	#NULL!	#NULL!	#NULL!	#NULL!	#NULL!	#NULL!	#NULL!	#NULL!	1.42857	1.45455	#NULL!	#NULL!
2	3	1	1	1	3	2	3	3	1	1	1	1	3	2	1	2	3	1	1	1	2	3	1	1	1	1	1	1	1	1	2	2	3	#NULL!	#NULL!	#NULL!	#NULL!	#NULL!	#NULL!	#NULL!	#NULL!	1.14286	1.81818	#NULL!	#NULL!
2	1	5	3	7	5	2	3	6	3	1	4	4	3	2	3	2	3	4	3	3	4	3	2	1	2	2	3	2	2	2	4	4	2	2	2	2	2	2	3	2	2	2.42857	2.90909	2	3
2	3	1	1	1	3	2	1	3	3	1	3	2	4	4	3	4	3	2	2	3	4	3	2	2	2	2	2	4	2	2	4	1	3	#NULL!	#NULL!	#NULL!	#NULL!	#NULL!	#NULL!	#NULL!	#NULL!	2.57143	3.09091	#NULL!	#NULL!
2	1	4	2	1	4	1	1	5	1	1	2	2	3	2	3	2	3	2	1	3	2	3	3	1	2	2	1	1	1	1	2	1	2	2	2	2	2	2	3	2	2	1.42857	2.45455	2	2
2	2	1	4	1	2	1	1	2	1	1	1	1	1	1	1	1	1	1	1	1	1	1	1	3	2	1	1	1	1	1	1	2	3	#NULL!	#NULL!	#NULL!	#NULL!	#NULL!	#NULL!	#NULL!	#NULL!	1.14286	1	#NULL!	#NULL!
2	2	1	1	1	4	2	2	7	1	4	1	1	3	2	3	4	3	1	1	4	4	3	1	1	1	4	1	1	4	4	2	3	3	#NULL!	#NULL!	#NULL!	#NULL!	#NULL!	#NULL!	#NULL!	#NULL!	2.42857	2.63636	#NULL!	#NULL!
2	3	2	1	1	3	2	2	1	1	1	3	1	3	2	2	2	4	2	2	3	4	3	2	3	2	2	3	2	2	4	4	3	3	#NULL!	#NULL!	#NULL!	#NULL!	#NULL!	#NULL!	#NULL!	#NULL!	2.71429	2.63636	#NULL!	#NULL!
2	1	1	2	3	4	1	1	3	3	1	3	1	3	2	3	4	3	2	1	3	4	3	2	3	2	4	3	2	2	4	4	3	3	#NULL!	#NULL!	#NULL!	#NULL!	#NULL!	#NULL!	#NULL!	#NULL!	3	2.72727	#NULL!	#NULL!
2	1	1	2	6	4	1	1	4	3	1	3	1	2	2	2	2	1	1	1	2	2	1	2	1	2	2	3	2	2	2	2	4	3	#NULL!	#NULL!	#NULL!	#NULL!	#NULL!	#NULL!	#NULL!	#NULL!	2.14286	1.63636	#NULL!	#NULL!
1	1	1	3	3	4	2	3	5	1	3	3	3	2	2	2	2	2	2	1	1	2	1	1	1	2	1	1	2	1	2	2	1	3	#NULL!	#NULL!	#NULL!	#NULL!	#NULL!	#NULL!	#NULL!	#NULL!	1.57143	1.63636	#NULL!	#NULL!
1	1	1	2	3	4	1	2	4	1	1	3	1	2	1	1	2	1	4	1	1	2	2	1	1	2	2	1	1	1	1	1	1	3	#NULL!	#NULL!	#NULL!	#NULL!	#NULL!	#NULL!	#NULL!	#NULL!	1.28571	1.63636	#NULL!	#NULL!
2	1	1	1	1	4	1	3	4	3	1	2	2	3	2	2	2	2	2	1	1	2	3	2	1	1	2	3	2	2	4	4	4	3	#NULL!	#NULL!	#NULL!	#NULL!	#NULL!	#NULL!	#NULL!	#NULL!	2.57143	2	#NULL!	#NULL!
1	1	1	2	6	4	1	1	5	1	1	1	1	1	1	1	2	2	2	1	1	2	2	1	3	2	2	1	2	1	2	2	4	3	#NULL!	#NULL!	#NULL!	#NULL!	#NULL!	#NULL!	#NULL!	#NULL!	1.71429	1.45455	#NULL!	#NULL!
1	1	2	1	3	4	2	3	2	1	3	2	2	2	2	1	2	1	1	1	2	1	1	1	1	1	2	2	2	2	2	2	4	2	2	1	2	2	2	3	2	1	1.85714	1.36364	1.71429	2.5
2	1	5	1	1	3	2	2	7	3	3	4	3	1	1	1	4	1	4	1	3	4	1	1	1	2	4	1	1	1	4	2	4	3	#NULL!	#NULL!	#NULL!	#NULL!	#NULL!	#NULL!	#NULL!	#NULL!	2.14286	2	#NULL!	#NULL!
2	1	1	1	1	4	2	1	2	2	1	3	1	3	2	2	1	1	2	1	1	4	2	1	1	2	2	2	1	1	2	2	1	3	#NULL!	#NULL!	#NULL!	#NULL!	#NULL!	#NULL!	#NULL!	#NULL!	1.71429	1.81818	#NULL!	#NULL!
2	1	2	2	2	5	2	3	6	3	1	3	3	3	2	3	2	2	2	1	1	4	2	2	1	2	2	3	2	2	2	2	2	3	#NULL!	#NULL!	#NULL!	#NULL!	#NULL!	#NULL!	#NULL!	#NULL!	2.14286	2.18182	#NULL!	#NULL!
2	1	1	2	5	4	1	3	5	1	1	1	1	3	2	2	2	1	4	1	3	2	3	1	3	2	2	2	2	1	2	2	1	3	#NULL!	#NULL!	#NULL!	#NULL!	#NULL!	#NULL!	#NULL!	#NULL!	1.85714	2.18182	#NULL!	#NULL!
1	1	2	2	4	4	2	3	6	1	1	1	1	1	1	1	1	1	2	1	1	1	1	1	1	1	4	2	2	2	4	1	3	3	#NULL!	#NULL!	#NULL!	#NULL!	#NULL!	#NULL!	#NULL!	#NULL!	2.28571	1.09091	#NULL!	#NULL!
2	1	2	2	1	4	2	2	5	1	1	1	1	1	1	2	2	3	2	1	1	2	1	1	1	1	2	3	2	2	2	2	4	3	#NULL!	#NULL!	#NULL!	#NULL!	#NULL!	#NULL!	#NULL!	#NULL!	2	1.54545	#NULL!	#NULL!
2	3	1	3	3	4	1	3	5	1	3	3	3	4	2	2	2	3	2	1	2	2	2	1	1	2	4	4	2	2	4	2	3	3	#NULL!	#NULL!	#NULL!	#NULL!	#NULL!	#NULL!	#NULL!	#NULL!	2.85714	2.09091	#NULL!	#NULL!
2	1	1	4	7	4	2	3	5	1	1	3	1	1	1	1	2	1	1	1	1	2	1	1	1	2	1	1	1	1	2	1	3	1	1	1	1	1	1	1	1	1	1.28571	1.18182	1	1.5
2	1	1	3	1	4	1	1	5	1	1	3	1	2	2	3	2	3	2	3	2	2	3	3	2	1	2	3	2	2	4	2	2	3	#NULL!	#NULL!	#NULL!	#NULL!	#NULL!	#NULL!	#NULL!	#NULL!	2.28571	2.45455	#NULL!	#NULL!
2	1	1	2	4	4	1	2	7	1	1	3	1	1	1	1	1	1	1	1	1	1	1	1	3	2	1	1	1	1	1	1	4	3	#NULL!	#NULL!	#NULL!	#NULL!	#NULL!	#NULL!	#NULL!	#NULL!	1.14286	1	#NULL!	#NULL!
2	1	1	4	1	4	2	2	5	1	1	3	1	1	1	1	1	1	2	1	1	1	1	1	2	2	1	1	1	1	2	1	4	2	2	2	1	1	1	1	1	1	1.28571	1.09091	1.28571	1.5
2	1	5	2	4	2	2	1	5	1	3	3	3	1	1	1	2	1	1	1	2	2	1	1	1	2	2	1	2	1	2	1	2	3	#NULL!	#NULL!	#NULL!	#NULL!	#NULL!	#NULL!	#NULL!	#NULL!	1.57143	1.27273	#NULL!	#NULL!
1	1	6	1	1	2	1	2	5	1	1	3	1	1	1	1	2	3	2	1	3	2	2	3	3	2	2	3	2	1	2	2	1	2	2	2	2	2	2	1	1	2	2	1.90909	1.85714	1.5
2	2	1	2	1	4	1	3	5	1	1	2	1	1	2	2	1	1	2	1	1	2	1	2	3	2	2	2	2	1	4	2	4	3	#NULL!	#NULL!	#NULL!	#NULL!	#NULL!	#NULL!	#NULL!	#NULL!	2.14286	1.45455	#NULL!	#NULL!
1	1	2	3	1	4	2	2	6	1	1	1	1	1	1	1	1	1	1	1	1	1	1	1	1	1	2	2	1	1	2	2	1	2	2	2	1	1	2	3	2	2	1.57143	1	1.71429	1.5
2	1	1	2	1	4	2	1	6	3	1	2	2	2	2	2	2	3	2	3	2	2	2	3	2	1	4	3	4	2	2	2	1	1	2	2	2	2	2	2	2	2	2.57143	2.27273	2	1.75
2	1	1	1	3	4	1	1	2	1	4	3	1	3	2	3	2	3	4	2	4	2	3	2	1	2	2	3	2	2	2	4	1	2	4	2	2	2	2	4	2	1	2.42857	2.72727	2.14286	3
2	2	1	2	2	4	1	3	3	1	4	1	4	4	2	3	2	2	2	1	1	2	2	1	1	2	2	1	2	1	2	2	1	2	2	2	1	1	1	4	1	1	1.71429	2	1.28571	3.25
1	1	5	1	3	3	2	2	7	3	3	1	1	3	2	3	2	3	2	1	2	2	3	2	3	2	2	3	2	2	2	2	2	1	2	2	2	4	2	2	1	1	2.14286	2.27273	2	1.75
1	1	6	2	4	4	1	2	5	1	3	3	2	4	1	1	2	2	2	1	2	4	3	4	1	2	2	2	4	1	4	4	1	2	4	2	1	2	2	1	1	1	2.71429	2.36364	1.85714	2.25
2	1	3	2	1	4	1	1	5	1	1	3	1	1	1	1	2	1	2	1	1	2	1	1	3	1	1	1	2	1	2	2	4	3	#NULL!	#NULL!	#NULL!	#NULL!	#NULL!	#NULL!	#NULL!	#NULL!	1.42857	1.27273	#NULL!	#NULL!
2	1	2	2	6	4	2	1	6	1	1	4	4	3	1	3	2	3	2	1	1	2	3	2	1	2	2	3	2	2	2	2	3	1	2	2	2	2	2	4	2	2	2.14286	2.09091	2	3.25
2	1	2	2	6	4	1	3	3	1	1	3	1	3	2	3	2	3	2	1	3	2	3	2	3	2	2	3	2	2	2	2	3	1	2	2	2	2	2	3	2	2	2.14286	2.36364	2	2
1	2	2	1	7	4	2	1	6	3	1	1	1	3	2	2	4	3	2	1	3	4	3	4	1	2	4	3	2	2	4	4	3	3	#NULL!	#NULL!	#NULL!	#NULL!	#NULL!	#NULL!	#NULL!	#NULL!	3	2.81818	#NULL!	#NULL!
2	1	2	1	1	5	2	1	5	1	1	2	1	3	2	3	1	3	2	1	1	2	2	1	2	2	4	2	2	2	4	2	1	3	#NULL!	#NULL!	#NULL!	#NULL!	#NULL!	#NULL!	#NULL!	#NULL!	2.57143	1.90909	#NULL!	#NULL!
1	1	3	1	3	4	1	1	5	2	1	3	2	2	2	4	2	3	2	1	3	2	2	1	1	2	2	2	2	2	4	2	1	2	2	2	1	2	2	4	2	1	2.28571	2.18182	1.71429	2.5
2	1	1	1	1	4	1	2	6	1	1	3	3	1	2	2	2	1	1	1	1	1	1	1	1	2	2	1	1	1	2	1	1	1	1	2	1	1	1	4	1	1	1.42857	1.27273	1.14286	2.75
1	2	5	3	3	5	2	3	5	3	4	4	1	3	2	2	4	2	2	1	2	4	2	2	1	1	2	2	4	2	4	4	1	2	2	2	2	2	2	2	2	2	2.71429	2.36364	2	2.75
1	1	2	1	4	4	2	2	4	1	3	3	3	3	2	3	2	3	2	2	2	2	2	1	1	2	2	2	2	2	4	2	4	3	#NULL!	#NULL!	#NULL!	#NULL!	#NULL!	#NULL!	#NULL!	#NULL!	2.28571	2.18182	#NULL!	#NULL!
1	2	2	2	1	4	2	1	5	1	1	1	1	3	2	2	2	3	2	1	4	2	3	1	1	2	2	3	2	2	4	2	3	3	#NULL!	#NULL!	#NULL!	#NULL!	#NULL!	#NULL!	#NULL!	#NULL!	2.42857	2.27273	#NULL!	#NULL!
2	1	1	3	1	4	1	3	4	3	1	4	1	2	2	3	2	3	2	1	2	2	1	1	1	2	4	4	2	1	4	2	4	3	#NULL!	#NULL!	#NULL!	#NULL!	#NULL!	#NULL!	#NULL!	#NULL!	2.71429	1.90909	#NULL!	#NULL!
1	1	6	1	1	5	2	3	4	1	1	3	1	2	1	2	2	1	2	1	2	2	2	1	3	2	2	2	2	1	2	1	3	2	2	2	2	2	2	1	1	1	1.71429	1.63636	1.71429	1.5
2	1	1	1	1	4	1	1	5	1	2	3	1	3	2	3	1	3	1	1	1	2	3	1	2	2	4	2	2	2	4	2	1	3	#NULL!	#NULL!	#NULL!	#NULL!	#NULL!	#NULL!	#NULL!	#NULL!	2.57143	1.90909	#NULL!	#NULL!
2	2	5	2	3	4	2	1	6	1	1	3	1	3	1	3	2	3	2	1	1	2	1	1	1	2	2	1	1	1	4	4	3	2	1	2	1	1	2	4	1	1	2.14286	1.81818	1.28571	2.25
2	1	5	1	1	2	1	2	7	3	1	1	1	1	1	3	2	3	2	2	3	2	1	2	2	2	2	1	2	1	2	2	3	2	2	2	1	2	2	4	2	1	1.71429	2	1.71429	1.75
2	1	1	4	3	4	1	1	5	1	1	4	4	3	2	3	1	3	2	1	2	2	1	1	1	1	2	2	2	1	4	4	1	3	#NULL!	#NULL!	#NULL!	#NULL!	#NULL!	#NULL!	#NULL!	#NULL!	2.28571	1.90909	#NULL!	#NULL!
2	1	1	1	3	4	1	3	3	1	4	2	4	3	2	1	2	4	2	1	2	1	2	3	1	2	2	3	1	2	2	2	2	3	#NULL!	#NULL!	#NULL!	#NULL!	#NULL!	#NULL!	#NULL!	#NULL!	2	2.09091	#NULL!	#NULL!
1	1	1	1	1	4	1	2	1	1	2	3	1	2	2	2	2	3	2	1	1	2	2	2	1	2	2	1	1	1	2	2	3	3	#NULL!	#NULL!	#NULL!	#NULL!	#NULL!	#NULL!	#NULL!	#NULL!	1.57143	1.90909	#NULL!	#NULL!
2	1	4	1	1	4	2	3	5	1	1	3	1	1	1	1	1	2	2	1	1	2	1	1	1	2	2	2	2	2	2	4	1	3	#NULL!	#NULL!	#NULL!	#NULL!	#NULL!	#NULL!	#NULL!	#NULL!	2.28571	1.27273	#NULL!	#NULL!
1	1	1	1	1	4	1	1	6	1	1	2	1	1	1	1	1	2	2	1	2	1	1	1	3	1	2	3	2	2	2	2	4	1	2	2	2	2	2	2	2	2	2	1.27273	2	1.5
1	2	2	2	1	5	2	3	5	3	1	3	3	2	2	1	1	2	1	1	1	2	1	1	1	2	2	2	2	2	4	2	3	1	2	2	1	1	2	4	1	1	2.28571	1.36364	1.42857	2.75
2	2	1	2	1	4	1	3	5	1	1	2	2	2	2	2	1	2	2	1	1	2	1	1	1	2	4	3	2	1	4	2	4	2	1	2	1	1	2	3	1	1	2.57143	1.54545	1.28571	2
2	1	1	4	3	4	2	2	6	1	3	1	1	3	2	3	2	2	2	1	2	2	2	1	3	2	2	1	1	2	2	2	1	2	2	1	1	2	1	1	2	1	1.71429	2	1.42857	1.5
2	2	1	2	4	4	1	3	4	1	1	4	1	4	4	2	2	3	2	1	3	4	3	1	1	2	4	3	1	1	4	4	2	3	#NULL!	#NULL!	#NULL!	#NULL!	#NULL!	#NULL!	#NULL!	#NULL!	2.71429	2.63636	#NULL!	#NULL!
1	1	6	3	4	4	2	3	5	1	1	3	1	3	2	3	2	2	1	1	1	2	1	1	1	2	2	2	1	1	2	2	4	3	#NULL!	#NULL!	#NULL!	#NULL!	#NULL!	#NULL!	#NULL!	#NULL!	1.71429	1.72727	#NULL!	#NULL!
1	1	4	1	4	3	1	1	5	1	3	3	4	2	2	3	1	2	2	1	1	2	3	2	1	2	2	2	2	2	1	2	1	2	2	2	2	2	1	2	1	1	1.85714	1.90909	1.57143	3
1	1	6	2	3	2	1	1	5	1	4	4	3	3	2	2	2	2	2	1	3	2	2	2	1	1	4	4	2	2	4	4	4	2	2	2	2	2	2	1	1	1	3	2.09091	1.71429	3
2	1	1	1	4	4	1	1	2	1	3	3	3	2	1	1	2	1	1	1	1	1	1	1	1	2	2	1	1	1	2	1	4	3	#NULL!	#NULL!	#NULL!	#NULL!	#NULL!	#NULL!	#NULL!	#NULL!	1.42857	1.18182	#NULL!	#NULL!
2	1	1	2	3	2	2	1	6	1	4	1	1	1	1	1	1	2	2	1	1	2	1	1	3	2	1	1	1	1	1	1	1	3	#NULL!	#NULL!	#NULL!	#NULL!	#NULL!	#NULL!	#NULL!	#NULL!	1.14286	1.27273	#NULL!	#NULL!
1	1	1	2	1	4	2	3	6	3	1	3	3	1	2	2	1	2	2	1	1	2	2	1	1	2	2	2	2	2	4	2	3	2	4	2	2	2	1	4	1	1	2.28571	1.54545	1.85714	2.75
1	2	1	2	6	4	1	3	5	1	3	1	3	3	2	3	2	3	4	2	3	2	3	3	2	2	4	3	2	2	4	4	3	2	1	2	4	2	2	4	4	1	3	2.72727	2.28571	2.75
1	2	1	2	6	4	1	3	5	1	3	3	3	3	2	3	2	3	4	2	4	2	3	3	2	2	2	3	2	2	4	4	3	2	2	2	4	2	4	4	4	4	2.71429	2.81818	3.14286	3.25
1	2	1	2	1	4	2	3	5	1	4	1	3	3	2	3	4	3	4	1	4	2	3	3	3	2	4	4	4	2	4	2	1	3	#NULL!	#NULL!	#NULL!	#NULL!	#NULL!	#NULL!	#NULL!	#NULL!	3.14286	2.90909	#NULL!	#NULL!
1	1	3	1	7	1	1	2	5	1	2	3	3	2	1	1	1	1	1	1	1	1	1	1	1	1	1	1	1	1	1	1	4	1	2	2	2	2	2	2	2	2	1	1.09091	2	2.5
1	1	2	2	1	5	2	1	4	3	1	3	1	1	1	1	1	1	2	1	1	2	1	1	1	2	4	1	1	1	1	1	1	3	#NULL!	#NULL!	#NULL!	#NULL!	#NULL!	#NULL!	#NULL!	#NULL!	1.57143	1.18182	#NULL!	#NULL!
1	1	6	1	1	3	1	1	4	3	1	3	1	3	1	3	2	3	2	1	1	2	1	1	1	2	2	1	2	1	2	2	1	2	2	2	1	2	1	3	2	1	1.71429	1.81818	1.57143	2
1	1	5	1	5	2	2	2	6	3	3	2	2	3	2	3	4	3	2	1	3	2	2	2	3	2	2	3	2	2	2	4	1	1	2	2	2	2	2	3	2	2	2.42857	2.45455	2	2.5
2	1	5	1	3	3	2	2	5	1	4	3	1	4	4	4	2	4	4	1	2	2	3	1	1	2	4	4	4	2	4	4	3	2	1	1	4	2	1	1	2	1	3.42857	2.81818	1.71429	2.25
1	1	2	1	1	4	2	2	6	1	3	1	1	1	1	1	1	2	1	1	2	2	2	1	1	1	2	3	1	2	4	4	2	2	2	4	4	2	2	2	2	2	2.42857	1.36364	2.57143	1.75
2	1	6	3	1	3	2	2	7	3	4	2	1	2	2	2	2	3	1	1	1	2	2	2	3	2	2	2	2	2	2	2	4	3	#NULL!	#NULL!	#NULL!	#NULL!	#NULL!	#NULL!	#NULL!	#NULL!	2	1.81818	#NULL!	#NULL!
2	2	1	1	3	4	1	1	6	1	4	1	4	3	2	3	4	2	2	1	3	2	3	2	1	2	2	3	4	2	2	4	1	3	#NULL!	#NULL!	#NULL!	#NULL!	#NULL!	#NULL!	#NULL!	#NULL!	2.71429	2.45455	#NULL!	#NULL!
2	1	5	4	5	4	2	3	5	1	1	2	1	2	2	2	2	2	2	1	2	2	1	1	1	2	2	2	1	1	2	2	4	3	#NULL!	#NULL!	#NULL!	#NULL!	#NULL!	#NULL!	#NULL!	#NULL!	1.71429	1.72727	#NULL!	#NULL!
2	1	1	1	1	4	1	3	3	3	1	2	1	2	2	2	1	2	2	2	2	2	2	1	1	1	2	3	2	2	2	2	3	3	#NULL!	#NULL!	#NULL!	#NULL!	#NULL!	#NULL!	#NULL!	#NULL!	2	1.81818	#NULL!	#NULL!
2	2	1	1	1	4	1	2	3	1	1	1	1	2	1	1	2	2	1	1	1	1	1	3	1	2	1	1	1	1	1	1	3	3	#NULL!	#NULL!	#NULL!	#NULL!	#NULL!	#NULL!	#NULL!	#NULL!	1.14286	1.45455	#NULL!	#NULL!
2	1	1	4	1	4	1	1	5	1	1	3	2	3	2	3	4	2	2	2	1	2	1	1	1	2	4	3	1	1	4	2	3	3	#NULL!	#NULL!	#NULL!	#NULL!	#NULL!	#NULL!	#NULL!	#NULL!	2.42857	2.09091	#NULL!	#NULL!
2	1	1	1	1	4	1	2	6	2	1	3	3	3	1	2	4	3	2	1	3	2	3	3	2	2	2	4	2	4	2	2	2	2	2	2	2	2	2	2	2	2	2.57143	2.45455	2	2.25
2	3	1	3	5	2	1	1	5	1	3	3	3	3	2	2	2	3	2	2	1	2	2	3	3	2	2	3	2	2	2	2	3	3	#NULL!	#NULL!	#NULL!	#NULL!	#NULL!	#NULL!	#NULL!	#NULL!	2.14286	2.18182	#NULL!	#NULL!
2	1	2	2	4	5	2	3	5	1	3	4	2	3	2	2	4	3	4	1	2	2	2	3	3	2	4	2	2	1	4	4	3	2	2	4	2	1	2	3	2	2	2.71429	2.54545	2.14286	3
2	3	2	2	1	4	2	2	5	3	1	2	1	1	1	1	1	1	1	1	1	1	1	1	1	1	2	1	1	1	1	1	4	3	#NULL!	#NULL!	#NULL!	#NULL!	#NULL!	#NULL!	#NULL!	#NULL!	1.14286	1	#NULL!	#NULL!
2	3	5	3	4	4	2	3	5	1	1	4	2	3	2	2	2	2	1	2	1	2	1	1	1	2	2	2	2	1	2	2	3	3	#NULL!	#NULL!	#NULL!	#NULL!	#NULL!	#NULL!	#NULL!	#NULL!	1.85714	1.72727	#NULL!	#NULL!
2	1	4	1	2	2	1	3	4	3	4	3	4	4	2	3	2	3	2	3	3	2	3	3	1	2	2	3	4	2	4	4	3	2	2	2	1	2	2	3	2	2	3	2.72727	1.85714	3.5
2	1	1	2	1	4	1	1	7	1	1	2	1	3	2	3	2	3	4	3	2	4	3	3	1	2	2	3	2	2	2	2	3	3	#NULL!	#NULL!	#NULL!	#NULL!	#NULL!	#NULL!	#NULL!	#NULL!	2.14286	2.90909	#NULL!	#NULL!
1	1	3	3	7	5	2	1	5	1	4	4	4	3	2	3	2	3	2	3	3	2	3	3	1	2	2	3	2	2	2	2	1	1	2	2	2	2	2	3	2	2	2.14286	2.63636	2	3.75
1	1	5	2	4	5	2	3	5	1	4	4	3	3	2	3	2	3	2	2	2	2	2	3	1	2	2	3	4	2	4	4	1	2	2	2	2	4	4	3	2	4	3	2.36364	2.85714	3.5
1	1	5	2	2	4	1	1	5	1	4	3	3	3	2	3	2	3	2	2	2	2	3	2	1	2	2	4	4	4	2	2	2	3	#NULL!	#NULL!	#NULL!	#NULL!	#NULL!	#NULL!	#NULL!	#NULL!	2.85714	2.36364	#NULL!	#NULL!
2	1	5	2	4	4	1	3	5	1	1	3	1	2	1	2	1	1	2	1	2	2	1	1	1	2	2	1	1	1	2	2	4	3	#NULL!	#NULL!	#NULL!	#NULL!	#NULL!	#NULL!	#NULL!	#NULL!	1.57143	1.45455	#NULL!	#NULL!
2	1	6	1	2	2	2	3	2	1	3	1	3	3	2	2	2	3	2	1	3	2	3	1	1	2	2	2	2	2	2	4	1	2	2	2	2	2	2	2	2	1	2.28571	2.18182	1.85714	2.25
2	1	6	1	1	1	1	1	5	1	2	2	2	2	2	2	2	2	2	2	2	2	2	3	1	2	2	3	1	2	2	2	2	2	2	2	2	2	2	3	2	2	2	2.09091	2	2.25
1	1	1	2	3	4	1	3	5	1	1	3	3	3	2	2	2	3	2	1	1	4	3	3	2	1	2	3	2	2	4	2	1	3	#NULL!	#NULL!	#NULL!	#NULL!	#NULL!	#NULL!	#NULL!	#NULL!	2.28571	2.36364	#NULL!	#NULL!
2	1	5	1	1	3	2	1	7	1	1	1	1	1	1	1	2	3	2	2	1	4	1	1	1	1	2	2	2	2	2	2	3	2	4	2	2	2	2	3	2	2	1.85714	1.72727	2.28571	1.5
1	2	2	3	1	4	2	3	6	1	1	2	1	1	1	1	1	1	1	1	1	1	1	1	1	2	2	1	1	1	1	1	3	3	#NULL!	#NULL!	#NULL!	#NULL!	#NULL!	#NULL!	#NULL!	#NULL!	1.28571	1	#NULL!	#NULL!
2	1	1	2	1	4	2	1	5	1	1	1	1	1	1	1	1	1	2	1	1	2	2	2	2	2	1	1	1	1	1	1	2	3	#NULL!	#NULL!	#NULL!	#NULL!	#NULL!	#NULL!	#NULL!	#NULL!	1.14286	1.36364	#NULL!	#NULL!
2	2	3	2	1	4	2	1	5	1	1	2	1	2	2	2	2	2	2	1	1	4	3	2	3	2	2	3	1	1	4	4	3	3	#NULL!	#NULL!	#NULL!	#NULL!	#NULL!	#NULL!	#NULL!	#NULL!	2.42857	2.09091	#NULL!	#NULL!
2	1	1	1	5	4	2	2	1	1	2	4	2	2	1	2	2	3	2	1	2	2	2	1	1	2	2	2	2	2	2	2	1	2	1	2	1	1	1	3	2	1	2	1.81818	1.28571	2.75
1	2	1	2	1	4	1	3	6	1	3	3	2	3	2	2	2	2	4	1	2	2	1	3	3	2	2	2	1	1	4	2	1	3	#NULL!	#NULL!	#NULL!	#NULL!	#NULL!	#NULL!	#NULL!	#NULL!	2	2.18182	#NULL!	#NULL!
1	1	1	2	3	4	1	2	5	1	1	4	2	4	4	4	4	4	4	1	3	4	4	4	1	2	4	4	4	4	4	4	2	1	4	4	4	4	4	4	4	4	3.71429	3.63636	4	2.75
1	1	1	2	4	4	1	1	4	1	3	3	3	3	2	2	2	2	2	1	1	2	1	1	3	2	2	2	1	2	2	2	1	2	2	2	2	2	2	2	2	2	1.85714	1.72727	2	2.75
2	1	5	4	1	4	1	2	5	1	1	3	4	1	1	1	2	1	1	1	1	2	1	1	1	1	1	2	1	1	4	1	1	3	#NULL!	#NULL!	#NULL!	#NULL!	#NULL!	#NULL!	#NULL!	#NULL!	1.57143	1.18182	#NULL!	#NULL!
2	3	6	2	1	4	1	3	5	1	1	3	1	1	2	2	2	3	1	1	2	2	3	1	1	1	2	2	1	1	2	2	3	3	#NULL!	#NULL!	#NULL!	#NULL!	#NULL!	#NULL!	#NULL!	#NULL!	1.57143	1.81818	#NULL!	#NULL!
1	2	1	2	3	4	1	3	5	1	3	4	4	1	1	1	2	3	4	1	1	2	1	1	1	2	2	2	2	2	2	4	1	3	#NULL!	#NULL!	#NULL!	#NULL!	#NULL!	#NULL!	#NULL!	#NULL!	2.28571	1.63636	#NULL!	#NULL!
2	1	5	2	1	4	1	1	5	1	1	3	2	1	1	1	1	1	2	1	2	2	2	2	1	2	2	2	2	1	2	2	1	3	#NULL!	#NULL!	#NULL!	#NULL!	#NULL!	#NULL!	#NULL!	#NULL!	1.85714	1.45455	#NULL!	#NULL!
2	1	1	1	2	4	1	1	3	1	3	3	3	4	2	2	2	3	4	1	1	2	3	1	1	2	2	3	4	1	4	4	1	2	1	1	1	2	1	1	1	1	2.85714	2.27273	1.14286	2.5
1	1	1	2	1	4	2	1	5	1	1	2	3	1	2	2	1	3	1	1	1	2	2	1	3	1	2	1	2	1	2	2	1	2	2	1	1	1	1	1	1	1	1.57143	1.54545	1.14286	1.75
2	2	5	1	3	4	1	2	5	1	1	2	1	3	2	2	2	2	2	1	2	2	3	2	1	2	2	2	2	2	2	2	4	2	2	2	2	2	4	3	2	2	2	2.09091	2.28571	1.75
2	2	5	3	1	3	2	1	5	1	1	4	1	4	1	1	2	1	2	1	2	2	1	1	1	2	4	3	1	1	4	1	4	3	#NULL!	#NULL!	#NULL!	#NULL!	#NULL!	#NULL!	#NULL!	#NULL!	2.28571	1.63636	#NULL!	#NULL!
1	1	5	1	4	2	1	2	7	3	4	1	1	2	2	3	2	3	4	2	2	4	2	2	3	2	2	2	2	2	4	2	1	3	#NULL!	#NULL!	#NULL!	#NULL!	#NULL!	#NULL!	#NULL!	#NULL!	2.28571	2.54545	#NULL!	#NULL!
2	3	1	2	5	4	2	1	3	1	3	1	3	3	2	2	2	2	1	2	3	1	2	3	1	2	2	3	2	2	4	2	3	2	2	2	1	2	2	2	2	2	2.42857	2.09091	1.85714	2.25
1	1	3	1	1	1	2	2	5	1	1	1	3	1	1	2	2	1	2	1	1	2	1	2	1	2	2	2	2	2	2	2	4	2	2	2	2	2	2	4	2	2	2	1.45455	2	2.25
2	1	5	2	7	5	1	3	7	3	3	3	1	1	2	2	2	3	2	1	3	2	2	1	1	2	2	1	2	1	2	2	4	3	#NULL!	#NULL!	#NULL!	#NULL!	#NULL!	#NULL!	#NULL!	#NULL!	1.71429	1.90909	#NULL!	#NULL!
2	3	1	1	7	4	2	2	5	1	3	3	1	1	1	1	2	2	2	1	2	2	3	1	2	2	2	3	2	2	2	2	4	3	#NULL!	#NULL!	#NULL!	#NULL!	#NULL!	#NULL!	#NULL!	#NULL!	2.14286	1.63636	#NULL!	#NULL!
2	3	1	2	5	1	1	1	5	1	1	3	1	1	2	2	2	3	2	1	2	2	2	1	1	1	2	2	2	2	2	2	2	3	#NULL!	#NULL!	#NULL!	#NULL!	#NULL!	#NULL!	#NULL!	#NULL!	1.85714	1.81818	#NULL!	#NULL!
1	1	6	2	3	4	1	3	5	1	4	3	3	3	2	3	2	3	2	1	3	2	3	3	1	2	2	3	2	2	2	2	1	3	#NULL!	#NULL!	#NULL!	#NULL!	#NULL!	#NULL!	#NULL!	#NULL!	2.14286	2.45455	#NULL!	#NULL!
1	2	6	2	4	3	2	1	6	1	4	1	1	3	2	2	2	3	2	2	3	2	1	3	3	1	2	3	2	2	2	2	1	3	#NULL!	#NULL!	#NULL!	#NULL!	#NULL!	#NULL!	#NULL!	#NULL!	2	2.27273	#NULL!	#NULL!
2	2	1	2	3	4	1	3	6	3	3	3	3	4	2	3	2	4	2	1	2	4	2	2	3	2	2	2	2	2	4	2	3	3	#NULL!	#NULL!	#NULL!	#NULL!	#NULL!	#NULL!	#NULL!	#NULL!	2.28571	2.54545	#NULL!	#NULL!
2	1	4	1	1	2	2	2	7	3	1	1	1	1	2	1	1	3	1	1	1	2	3	1	1	2	2	1	1	1	2	2	1	3	#NULL!	#NULL!	#NULL!	#NULL!	#NULL!	#NULL!	#NULL!	#NULL!	1.57143	1.54545	#NULL!	#NULL!
2	2	2	2	1	4	2	1	1	3	1	3	1	4	2	3	2	3	2	1	3	2	3	1	2	2	4	4	2	1	2	4	2	3	#NULL!	#NULL!	#NULL!	#NULL!	#NULL!	#NULL!	#NULL!	#NULL!	2.71429	2.36364	#NULL!	#NULL!
1	1	2	1	1	4	2	2	3	1	1	1	3	1	2	2	2	2	1	1	1	2	1	3	1	2	1	1	2	1	4	2	1	3	#NULL!	#NULL!	#NULL!	#NULL!	#NULL!	#NULL!	#NULL!	#NULL!	1.85714	1.63636	#NULL!	#NULL!
2	1	5	2	4	4	2	1	6	1	3	1	1	3	2	2	2	3	2	1	2	2	1	2	1	2	2	2	2	2	4	4	1	3	#NULL!	#NULL!	#NULL!	#NULL!	#NULL!	#NULL!	#NULL!	#NULL!	2.57143	2	#NULL!	#NULL!
2	1	1	2	3	4	2	2	5	1	2	3	3	2	2	3	1	2	2	3	1	1	2	2	2	2	2	3	2	1	2	2	1	1	2	2	2	2	1	4	2	2	2	1.90909	1.85714	3
1	1	1	3	1	4	1	1	5	1	3	1	3	4	2	3	2	3	2	1	3	2	2	2	2	2	4	4	4	4	4	4	1	3	#NULL!	#NULL!	#NULL!	#NULL!	#NULL!	#NULL!	#NULL!	#NULL!	3.71429	2.36364	#NULL!	#NULL!
2	1	1	4	3	4	1	3	4	1	4	2	2	3	2	2	4	2	2	1	2	2	3	4	1	2	2	3	4	2	2	2	3	2	2	2	2	2	2	3	2	2	2.42857	2.45455	2	2.75
1	1	3	1	1	5	2	3	7	3	1	1	1	3	2	2	2	2	4	1	3	2	2	3	1	2	4	3	2	2	2	2	3	2	2	2	2	2	2	1	2	1	2.42857	2.36364	1.85714	1
2	1	1	3	3	4	1	3	4	1	4	3	4	3	2	3	2	3	2	1	2	2	2	1	1	1	2	2	2	2	2	2	4	2	2	2	2	2	2	3	2	2	1.85714	2.09091	2	3.5
2	1	1	2	2	4	1	2	3	1	4	1	3	3	2	2	4	1	2	1	4	4	2	2	1	2	2	1	2	1	2	2	1	2	2	2	1	1	1	3	2	1	1.71429	2.45455	1.42857	2.75
1	1	6	3	4	5	2	1	2	1	3	1	1	3	2	2	2	2	2	1	2	2	1	2	1	2	2	2	2	2	2	2	1	2	2	2	1	2	2	1	2	1	2	1.90909	1.71429	1.5
2	1	1	1	1	4	2	2	2	1	3	2	1	1	2	1	2	3	2	1	1	4	3	1	2	2	2	1	1	1	4	2	3	3	#NULL!	#NULL!	#NULL!	#NULL!	#NULL!	#NULL!	#NULL!	#NULL!	1.85714	1.90909	#NULL!	#NULL!
2	1	5	1	1	3	2	2	2	3	1	1	1	1	1	1	1	1	2	1	2	2	1	1	1	2	2	2	2	2	2	2	1	3	#NULL!	#NULL!	#NULL!	#NULL!	#NULL!	#NULL!	#NULL!	#NULL!	2	1.27273	#NULL!	#NULL!
1	2	4	4	4	4	2	3	6	1	4	1	2	3	2	2	2	2	2	2	3	2	2	1	1	2	2	2	2	1	2	2	1	3	#NULL!	#NULL!	#NULL!	#NULL!	#NULL!	#NULL!	#NULL!	#NULL!	1.85714	2.09091	#NULL!	#NULL!
2	1	1	2	3	4	2	2	6	1	1	3	3	3	2	3	2	3	2	1	1	2	1	2	1	2	2	3	4	2	4	4	1	3	#NULL!	#NULL!	#NULL!	#NULL!	#NULL!	#NULL!	#NULL!	#NULL!	3	2	#NULL!	#NULL!
1	1	6	2	7	5	2	3	7	3	3	3	3	3	2	2	2	3	4	1	3	2	2	1	1	2	2	3	2	2	2	2	1	2	2	2	2	4	2	4	2	2	2.14286	2.27273	2.28571	3.25
1	1	5	1	1	1	1	2	5	1	1	1	1	1	1	3	2	1	1	1	1	2	1	1	3	2	2	1	1	1	2	2	4	2	4	4	1	1	1	4	1	1	1.57143	1.36364	1.85714	1.75
2	1	1	2	3	4	1	2	4	3	4	3	4	4	4	1	1	3	1	1	1	1	1	1	1	2	4	1	1	1	4	2	4	1	1	2	1	2	2	4	2	1	2.14286	1.72727	1.57143	3.75
2	1	6	2	4	3	1	2	5	1	3	3	3	3	2	2	2	3	2	1	3	2	3	2	2	2	2	2	4	2	4	2	1	3	#NULL!	#NULL!	#NULL!	#NULL!	#NULL!	#NULL!	#NULL!	#NULL!	2.57143	2.27273	#NULL!	#NULL!
2	1	5	2	5	4	1	1	5	1	3	3	1	4	2	3	2	3	2	1	2	2	2	3	1	1	2	3	1	2	2	2	4	2	2	2	2	1	2	4	2	1	1.85714	2.36364	1.71429	2.75
1	1	5	1	1	2	2	2	6	1	1	1	1	1	1	3	1	1	1	1	1	2	2	1	1	2	2	2	2	1	2	2	2	1	2	2	1	2	1	3	1	1	1.85714	1.36364	1.42857	1.5
1	1	1	1	1	4	2	1	4	1	2	2	2	1	1	1	1	2	1	1	1	2	1	1	1	1	1	1	1	1	2	2	3	2	2	2	1	2	2	3	1	1	1.28571	1.18182	1.57143	2.25
1	1	5	2	1	5	1	1	5	1	1	3	1	2	1	1	2	1	2	1	2	2	2	1	3	2	2	1	2	1	2	2	1	2	2	2	1	2	2	1	2	2	1.71429	1.54545	1.85714	1.5
2	1	4	2	1	4	1	3	5	1	3	1	1	3	2	2	2	2	2	1	4	2	1	1	1	2	4	4	2	2	4	2	4	3	#NULL!	#NULL!	#NULL!	#NULL!	#NULL!	#NULL!	#NULL!	#NULL!	2.85714	2	#NULL!	#NULL!
2	1	1	3	3	4	2	2	6	2	1	3	3	2	2	2	1	1	2	1	1	2	3	2	1	2	2	2	2	2	2	2	3	1	2	2	2	2	2	2	2	1	2	1.72727	1.85714	2.25
2	1	5	2	7	4	1	3	5	1	1	4	1	3	2	2	2	2	2	1	1	2	1	1	3	2	2	3	2	1	2	2	1	2	2	2	1	1	1	1	1	1	2	1.72727	1.28571	1.75
1	3	5	3	3	3	2	1	5	1	3	3	2	3	1	2	2	3	2	1	1	2	1	2	1	2	2	3	2	1	2	2	3	3	#NULL!	#NULL!	#NULL!	#NULL!	#NULL!	#NULL!	#NULL!	#NULL!	2	1.81818	#NULL!	#NULL!
2	1	1	1	1	3	1	2	4	1	1	3	3	2	2	2	2	2	2	2	2	2	2	2	2	1	2	2	2	2	2	2	4	3	#NULL!	#NULL!	#NULL!	#NULL!	#NULL!	#NULL!	#NULL!	#NULL!	1.85714	2	#NULL!	#NULL!
2	1	1	2	1	4	1	2	5	1	1	1	1	3	2	3	2	2	2	1	1	2	3	2	1	2	2	3	2	1	2	2	2	2	2	2	2	2	2	2	2	2	2	2.09091	2	1.25
2	1	5	2	1	3	1	1	6	1	1	1	1	1	1	1	2	2	1	1	1	2	1	1	1	2	2	2	2	2	2	2	3	3	#NULL!	#NULL!	#NULL!	#NULL!	#NULL!	#NULL!	#NULL!	#NULL!	2	1.27273	#NULL!	#NULL!
1	1	2	1	4	4	2	3	5	1	2	3	1	1	2	3	2	3	2	1	3	2	3	3	1	2	2	3	2	2	2	4	3	1	2	2	2	2	1	2	2	2	2.42857	2.27273	1.85714	2
1	1	5	1	3	4	2	2	2	1	4	1	2	3	2	1	2	2	2	1	3	2	1	1	1	2	2	3	2	1	2	2	1	1	1	1	1	1	1	1	1	1	2	1.81818	1	2
2	1	1	3	3	2	1	1	5	1	1	1	1	2	2	3	1	2	4	2	1	2	2	1	3	2	2	3	2	2	2	4	3	2	4	4	4	4	2	1	4	4	2.42857	2	3.71429	1
1	1	3	1	5	4	2	2	7	3	1	2	1	2	2	2	1	2	2	1	1	2	2	3	1	2	2	1	2	1	4	2	3	2	2	2	2	2	2	4	2	1	2	1.81818	1.85714	2
2	1	1	1	1	4	1	3	5	1	1	4	1	2	2	3	2	3	2	1	1	2	1	1	1	2	2	1	2	2	4	4	1	3	#NULL!	#NULL!	#NULL!	#NULL!	#NULL!	#NULL!	#NULL!	#NULL!	2.42857	1.81818	#NULL!	#NULL!
2	1	1	2	7	4	1	1	1	1	1	3	1	1	1	1	1	1	2	1	1	1	1	1	3	2	2	1	1	1	2	1	3	3	#NULL!	#NULL!	#NULL!	#NULL!	#NULL!	#NULL!	#NULL!	#NULL!	1.42857	1.09091	#NULL!	#NULL!
2	1	6	1	1	3	1	3	5	1	3	1	1	3	2	1	1	3	1	1	1	2	1	3	2	2	2	2	2	2	2	2	1	3	#NULL!	#NULL!	#NULL!	#NULL!	#NULL!	#NULL!	#NULL!	#NULL!	2	1.72727	#NULL!	#NULL!
1	1	2	1	4	4	1	1	5	1	2	3	3	3	2	1	2	2	4	2	2	2	3	3	1	2	2	3	2	2	2	2	1	2	2	2	2	2	2	2	2	2	2.14286	2.36364	2	2.5
1	1	1	2	1	4	1	3	4	1	1	4	1	3	2	3	2	3	2	1	2	2	2	2	1	2	2	2	2	1	2	2	1	3	#NULL!	#NULL!	#NULL!	#NULL!	#NULL!	#NULL!	#NULL!	#NULL!	1.85714	2.18182	#NULL!	#NULL!
2	1	1	1	1	4	1	1	5	1	1	1	1	2	2	2	2	2	2	2	2	2	2	3	2	2	2	3	2	2	2	2	2	2	2	1	1	1	4	2	2	2	2.14286	2.09091	1.85714	1.25
2	1	1	1	1	4	1	3	4	3	1	3	1	3	4	3	2	3	2	1	2	2	3	3	3	1	4	3	2	2	2	2	3	3	#NULL!	#NULL!	#NULL!	#NULL!	#NULL!	#NULL!	#NULL!	#NULL!	2.28571	2.54545	#NULL!	#NULL!
2	1	6	1	1	3	1	1	5	1	3	1	1	3	2	1	1	3	2	1	1	2	2	2	1	2	2	2	2	2	2	2	1	2	2	2	2	2	2	2	2	2	2	1.81818	2	1.75
1	1	5	1	4	2	1	3	4	3	4	1	3	3	2	3	4	3	2	1	2	4	4	1	1	1	4	3	4	1	4	4	3	2	4	2	4	4	2	2	1	1	3	2.63636	2.57143	2.5
2	1	1	1	1	3	1	1	7	3	1	2	1	4	4	3	2	4	4	2	3	2	4	3	1	1	4	4	2	2	2	4	2	3	#NULL!	#NULL!	#NULL!	#NULL!	#NULL!	#NULL!	#NULL!	#NULL!	2.71429	3.18182	#NULL!	#NULL!
2	1	5	2	1	4	1	3	5	1	3	3	1	3	2	2	2	3	1	1	1	2	2	1	3	2	2	2	2	1	2	2	3	3	#NULL!	#NULL!	#NULL!	#NULL!	#NULL!	#NULL!	#NULL!	#NULL!	1.85714	1.81818	#NULL!	#NULL!
2	1	2	1	1	4	2	2	3	3	1	1	1	1	1	1	1	1	1	1	1	1	1	1	1	2	1	1	1	1	1	1	3	1	2	4	1	1	2	4	2	1	1.14286	1	1.85714	1.75
2	1	1	1	6	4	1	1	2	1	1	3	1	4	2	3	2	4	2	2	3	2	4	3	3	2	4	4	4	2	4	4	4	3	#NULL!	#NULL!	#NULL!	#NULL!	#NULL!	#NULL!	#NULL!	#NULL!	3.42857	2.81818	#NULL!	#NULL!
1	1	3	2	1	4	1	3	5	3	4	3	3	2	2	2	1	2	1	1	1	1	1	2	1	1	2	2	2	1	2	2	1	3	#NULL!	#NULL!	#NULL!	#NULL!	#NULL!	#NULL!	#NULL!	#NULL!	1.71429	1.45455	#NULL!	#NULL!
1	1	5	1	1	2	2	3	7	3	1	1	1	1	1	1	2	1	1	1	1	1	1	1	3	2	2	1	1	1	2	2	1	3	#NULL!	#NULL!	#NULL!	#NULL!	#NULL!	#NULL!	#NULL!	#NULL!	1.57143	1.09091	#NULL!	#NULL!
2	2	5	1	4	3	2	3	7	1	1	3	2	3	4	3	2	4	2	2	2	4	1	3	2	1	2	3	2	1	2	2	1	3	#NULL!	#NULL!	#NULL!	#NULL!	#NULL!	#NULL!	#NULL!	#NULL!	1.85714	2.72727	#NULL!	#NULL!
2	1	1	1	6	4	1	3	3	3	2	1	1	3	2	1	2	2	2	3	2	4	2	1	3	2	2	3	1	2	4	2	2	3	#NULL!	#NULL!	#NULL!	#NULL!	#NULL!	#NULL!	#NULL!	#NULL!	2.28571	2.18182	#NULL!	#NULL!
2	2	1	1	1	4	1	2	6	1	1	2	2	3	2	1	1	1	2	1	1	4	2	1	1	2	4	3	2	1	4	4	1	3	#NULL!	#NULL!	#NULL!	#NULL!	#NULL!	#NULL!	#NULL!	#NULL!	2.85714	1.72727	#NULL!	#NULL!
1	1	1	2	7	2	2	1	5	1	1	1	1	1	1	1	1	1	1	1	1	1	1	1	2	2	2	2	2	1	2	1	1	2	1	2	1	1	2	1	1	1	1.71429	1	1.28571	1
1	1	2	1	1	4	1	3	3	3	1	2	1	2	1	3	2	3	2	2	2	2	2	2	1	2	2	1	2	2	2	2	2	3	#NULL!	#NULL!	#NULL!	#NULL!	#NULL!	#NULL!	#NULL!	#NULL!	1.85714	2.09091	#NULL!	#NULL!
2	1	2	1	3	4	2	2	3	1	1	3	1	1	2	1	1	1	1	1	1	1	1	1	3	2	2	1	2	1	2	2	3	3	#NULL!	#NULL!	#NULL!	#NULL!	#NULL!	#NULL!	#NULL!	#NULL!	1.71429	1.09091	#NULL!	#NULL!
2	1	1	1	2	4	1	3	4	1	3	4	4	4	1	2	2	2	2	1	2	1	3	2	1	1	4	4	2	4	4	4	2	2	4	2	2	1	2	2	2	2	3.28571	2	2.14286	3.25
2	2	5	3	3	3	2	1	5	1	3	4	2	4	2	2	2	4	2	2	4	2	2	2	1	2	2	3	2	2	4	2	2	3	#NULL!	#NULL!	#NULL!	#NULL!	#NULL!	#NULL!	#NULL!	#NULL!	2.42857	2.54545	#NULL!	#NULL!
1	1	1	2	1	4	1	2	4	1	4	3	2	2	2	2	2	2	1	1	3	2	1	1	1	2	2	3	2	1	2	2	3	3	#NULL!	#NULL!	#NULL!	#NULL!	#NULL!	#NULL!	#NULL!	#NULL!	2	1.72727	#NULL!	#NULL!
1	2	4	3	3	5	2	1	5	3	4	3	4	2	1	1	1	2	1	1	1	2	1	1	1	2	1	2	1	1	2	2	4	3	#NULL!	#NULL!	#NULL!	#NULL!	#NULL!	#NULL!	#NULL!	#NULL!	1.57143	1.27273	#NULL!	#NULL!
2	1	1	1	1	4	1	3	3	1	1	1	1	1	1	1	1	1	2	1	1	2	1	1	3	1	2	3	2	2	2	2	1	3	#NULL!	#NULL!	#NULL!	#NULL!	#NULL!	#NULL!	#NULL!	#NULL!	2	1.18182	#NULL!	#NULL!
1	1	3	2	6	5	2	3	6	1	1	4	1	1	1	1	1	1	2	1	1	2	1	1	1	1	2	1	2	1	2	4	1	1	2	2	1	1	1	1	1	1	1.85714	1.18182	1.28571	1.75
1	3	5	1	3	2	1	2	5	3	4	4	4	3	2	3	2	3	1	1	3	2	1	1	2	2	2	2	2	1	2	2	1	1	2	2	1	2	2	4	2	1	1.85714	2	1.71429	4
1	1	2	2	1	4	2	1	5	1	1	1	1	2	2	1	1	1	1	1	1	1	1	1	1	2	2	1	1	1	2	1	1	2	2	2	1	1	1	3	1	1	1.42857	1.18182	1.28571	1.5
2	1	5	2	4	4	1	3	5	2	1	3	1	3	2	3	2	3	2	1	2	2	2	2	1	2	2	2	4	2	2	4	1	2	2	2	2	2	2	4	2	2	2.57143	2.18182	2	2.25
2	1	1	2	7	4	2	2	3	1	1	3	2	4	2	2	2	2	1	1	1	2	1	1	1	2	1	1	1	1	2	2	2	3	#NULL!	#NULL!	#NULL!	#NULL!	#NULL!	#NULL!	#NULL!	#NULL!	1.42857	1.72727	#NULL!	#NULL!
2	2	1	2	5	4	1	3	5	3	4	3	4	1	2	2	4	2	2	1	3	2	2	2	1	1	2	3	2	2	4	4	3	1	2	2	2	2	2	3	2	1	2.57143	2.09091	1.85714	3.5
1	3	5	2	7	2	1	2	7	1	4	4	4	4	2	1	2	2	2	1	3	2	2	1	3	1	2	2	2	1	2	2	4	2	2	2	1	2	2	3	2	1	1.71429	2	1.71429	3.75
1	3	4	1	7	2	2	2	7	1	1	3	3	1	2	1	1	2	2	1	3	2	2	1	3	2	2	2	2	1	2	2	1	1	2	2	1	2	2	4	2	1	1.85714	1.63636	1.71429	2.75
1	3	2	2	7	2	2	2	7	1	1	3	4	1	2	1	1	2	1	1	1	2	1	1	3	1	2	3	1	2	2	1	2	1	2	2	1	2	2	3	2	1	1.71429	1.27273	1.71429	2.75
2	1	1	2	3	4	1	2	5	1	3	3	1	1	1	1	2	3	1	1	3	2	1	1	1	2	2	2	2	1	4	2	4	3	#NULL!	#NULL!	#NULL!	#NULL!	#NULL!	#NULL!	#NULL!	#NULL!	2.14286	1.54545	#NULL!	#NULL!
2	1	1	1	1	4	2	2	1	2	1	1	1	2	2	1	1	1	1	1	1	2	3	1	1	2	1	1	2	1	2	1	3	3	#NULL!	#NULL!	#NULL!	#NULL!	#NULL!	#NULL!	#NULL!	#NULL!	1.42857	1.45455	#NULL!	#NULL!
2	1	5	2	7	4	1	3	5	1	1	3	1	2	2	2	2	3	2	1	3	2	3	1	3	2	2	1	2	2	2	1	3	2	2	2	2	1	2	2	2	2	1.71429	2.09091	1.85714	1.75
2	1	1	2	1	4	1	1	5	1	1	3	3	4	2	2	4	3	4	1	1	1	1	1	2	2	2	3	2	2	2	2	1	3	#NULL!	#NULL!	#NULL!	#NULL!	#NULL!	#NULL!	#NULL!	#NULL!	2.14286	2.18182	#NULL!	#NULL!
1	1	1	4	1	2	2	2	6	1	1	1	1	1	1	1	1	1	1	1	1	2	1	1	1	2	2	1	2	1	2	2	4	3	#NULL!	#NULL!	#NULL!	#NULL!	#NULL!	#NULL!	#NULL!	#NULL!	1.71429	1.09091	#NULL!	#NULL!
2	1	1	2	1	4	2	1	4	1	1	2	1	2	1	2	2	2	2	1	1	4	2	3	1	2	2	1	1	1	2	2	3	3	#NULL!	#NULL!	#NULL!	#NULL!	#NULL!	#NULL!	#NULL!	#NULL!	1.57143	2	#NULL!	#NULL!
2	3	1	2	3	4	1	2	5	1	4	3	2	1	1	1	2	1	1	1	2	2	1	1	1	2	1	1	1	1	2	2	3	2	1	1	1	1	1	4	1	1	1.42857	1.27273	1	3.25
2	2	1	2	1	4	2	2	7	3	1	3	1	3	2	2	2	4	2	1	1	4	3	4	3	2	2	3	2	2	2	2	2	3	#NULL!	#NULL!	#NULL!	#NULL!	#NULL!	#NULL!	#NULL!	#NULL!	2.14286	2.54545	#NULL!	#NULL!
1	2	2	2	4	4	1	2	5	1	4	4	4	1	2	2	2	2	1	1	3	2	3	1	1	1	2	3	2	2	2	2	2	2	2	2	1	1	2	2	2	2	2	1.81818	1.71429	3.5
1	1	5	1	1	2	2	2	5	1	1	2	2	1	1	2	1	1	1	1	2	2	1	1	1	1	1	1	1	1	2	1	4	2	2	2	1	2	1	1	1	1	1.14286	1.27273	1.42857	1.5
2	1	2	1	3	4	2	3	6	2	3	3	1	3	2	2	2	2	2	1	3	2	3	3	1	1	4	3	2	1	4	4	1	2	1	1	2	2	2	3	2	2	2.71429	2.27273	1.71429	2.5
2	3	1	2	1	4	1	1	3	1	4	1	1	3	2	1	2	1	1	1	2	1	2	1	1	2	2	2	2	1	2	2	4	3	#NULL!	#NULL!	#NULL!	#NULL!	#NULL!	#NULL!	#NULL!	#NULL!	1.85714	1.54545	#NULL!	#NULL!
2	2	2	1	1	4	1	3	5	3	1	2	1	1	2	2	2	2	2	1	2	2	1	1	3	2	4	1	2	1	2	2	4	2	2	4	2	2	2	3	2	1	2	1.63636	2.14286	1.75
2	1	5	1	1	3	1	1	5	1	1	1	1	2	2	3	2	1	2	1	2	2	2	2	1	2	4	2	2	2	2	2	3	2	2	2	4	2	2	3	2	2	2.28571	1.90909	2.28571	1.5
2	1	2	1	3	4	2	3	6	2	3	3	3	3	2	3	2	2	2	3	3	2	3	3	3	2	2	2	2	2	2	2	3	3	#NULL!	#NULL!	#NULL!	#NULL!	#NULL!	#NULL!	#NULL!	#NULL!	2	2.54545	#NULL!	#NULL!
2	3	1	1	7	4	1	1	5	1	1	3	1	2	2	2	1	2	2	1	2	2	2	2	1	2	2	2	2	1	2	2	3	3	#NULL!	#NULL!	#NULL!	#NULL!	#NULL!	#NULL!	#NULL!	#NULL!	1.85714	1.81818	#NULL!	#NULL!
2	3	2	1	1	4	1	1	7	3	1	1	1	3	2	3	2	3	1	1	1	2	2	1	1	2	2	2	2	1	2	1	4	3	#NULL!	#NULL!	#NULL!	#NULL!	#NULL!	#NULL!	#NULL!	#NULL!	1.71429	1.90909	#NULL!	#NULL!
2	3	1	2	7	4	1	3	5	1	3	3	3	4	4	3	2	4	2	3	1	4	3	1	1	2	2	3	4	2	4	4	4	3	#NULL!	#NULL!	#NULL!	#NULL!	#NULL!	#NULL!	#NULL!	#NULL!	3	2.81818	#NULL!	#NULL!
2	3	5	2	1	2	1	3	7	1	1	1	1	4	2	3	2	3	1	1	1	4	1	1	1	2	2	1	4	1	4	4	4	2	2	4	2	2	2	2	1	1	2.57143	2.09091	2	1.25
2	1	4	1	3	4	2	2	7	1	3	2	1	3	2	3	2	2	2	1	1	2	3	1	1	2	2	1	2	2	1	4	1	3	#NULL!	#NULL!	#NULL!	#NULL!	#NULL!	#NULL!	#NULL!	#NULL!	2	2	#NULL!	#NULL!
2	1	1	1	3	4	1	1	5	1	4	3	2	3	2	2	2	2	2	1	2	2	1	1	3	2	2	2	1	1	2	2	2	3	#NULL!	#NULL!	#NULL!	#NULL!	#NULL!	#NULL!	#NULL!	#NULL!	1.71429	1.81818	#NULL!	#NULL!
1	1	5	2	2	2	2	1	4	1	3	1	1	4	2	2	2	1	1	1	4	2	3	1	3	1	2	1	2	1	2	2	2	2	2	2	2	2	2	3	1	2	1.57143	2.09091	1.85714	2
2	1	4	1	6	4	1	1	6	3	1	3	2	3	2	2	4	3	2	1	2	2	3	1	1	1	2	3	2	1	2	1	3	3	#NULL!	#NULL!	#NULL!	#NULL!	#NULL!	#NULL!	#NULL!	#NULL!	1.71429	2.27273	#NULL!	#NULL!
2	2	2	2	3	4	1	3	5	1	1	4	1	4	2	3	2	1	2	1	3	4	3	1	1	1	4	4	2	2	4	4	3	1	2	2	2	4	4	3	4	2	3	2.36364	2.85714	2.25
1	1	2	1	4	3	1	3	5	1	4	3	2	3	2	2	1	3	2	3	3	2	3	1	1	2	2	2	2	2	4	4	3	3	#NULL!	#NULL!	#NULL!	#NULL!	#NULL!	#NULL!	#NULL!	#NULL!	2.57143	2.27273	#NULL!	#NULL!
2	2	5	2	1	4	2	3	5	1	1	1	1	3	2	3	2	3	2	1	4	4	4	4	1	2	2	3	4	4	2	2	2	2	2	2	4	2	4	4	4	4	2.71429	2.90909	3.14286	1.75
1	1	2	1	1	4	2	2	7	3	1	1	1	2	2	2	1	1	2	1	1	2	1	2	1	2	2	3	2	1	2	2	4	2	2	2	1	1	1	1	1	1	2	1.54545	1.28571	1
2	1	2	1	4	4	2	2	2	1	1	1	1	4	2	2	2	2	2	2	2	2	2	2	1	2	2	4	4	4	2	2	3	2	4	2	2	2	2	1	2	2	2.85714	2.18182	2.28571	1
2	1	2	2	2	4	1	1	5	1	1	4	1	4	4	3	2	3	4	1	3	4	4	3	1	2	1	3	2	2	2	2	2	#NULL!	4	2	2	2	2	2	2	2	2	3.18182	2.28571	2
1	2	5	3	5	5	1	1	7	1	4	3	2	2	2	3	2	2	2	2	2	1	2	3	3	1	4	4	4	4	4	4	1	1	4	4	4	4	2	4	2	2	3.57143	2.09091	3.14286	3.25
2	1	6	2	1	4	1	2	5	1	1	1	1	2	2	2	2	3	2	3	1	2	3	2	3	2	2	3	2	2	4	2	1	3	#NULL!	#NULL!	#NULL!	#NULL!	#NULL!	#NULL!	#NULL!	#NULL!	2.42857	2.18182	#NULL!	#NULL!
2	2	2	1	7	2	1	2	4	2	3	3	2	3	4	4	2	2	2	4	3	4	2	3	1	1	4	3	2	2	2	2	3	3	#NULL!	#NULL!	#NULL!	#NULL!	#NULL!	#NULL!	#NULL!	#NULL!	2.28571	3	#NULL!	#NULL!
2	1	1	2	3	4	1	1	7	1	2	2	2	3	2	3	2	3	2	1	2	2	3	3	1	2	4	4	4	4	4	4	1	3	#NULL!	#NULL!	#NULL!	#NULL!	#NULL!	#NULL!	#NULL!	#NULL!	3.71429	2.36364	#NULL!	#NULL!
2	1	1	1	4	4	1	3	7	1	1	1	3	3	2	3	2	3	1	2	2	2	1	1	1	2	4	1	2	2	4	2	4	3	#NULL!	#NULL!	#NULL!	#NULL!	#NULL!	#NULL!	#NULL!	#NULL!	2.42857	2	#NULL!	#NULL!
1	1	1	2	1	4	2	2	6	2	1	3	1	3	2	2	2	2	2	1	1	2	2	1	1	2	2	1	2	1	2	2	2	3	#NULL!	#NULL!	#NULL!	#NULL!	#NULL!	#NULL!	#NULL!	#NULL!	1.71429	1.81818	#NULL!	#NULL!
2	1	1	2	3	4	2	2	1	2	4	1	1	4	2	3	4	4	2	1	2	2	4	4	2	2	2	4	4	4	2	2	2	3	#NULL!	#NULL!	#NULL!	#NULL!	#NULL!	#NULL!	#NULL!	#NULL!	2.85714	2.90909	#NULL!	#NULL!
2	1	1	2	1	4	2	1	3	1	1	3	1	2	1	1	2	2	2	1	1	2	1	1	3	2	2	2	1	1	2	1	1	3	#NULL!	#NULL!	#NULL!	#NULL!	#NULL!	#NULL!	#NULL!	#NULL!	1.57143	1.45455	#NULL!	#NULL!
2	1	1	2	3	4	1	1	3	1	3	3	3	4	4	3	2	3	2	3	4	2	4	4	1	1	2	2	2	2	2	2	3	2	2	2	2	2	2	3	2	4	1.85714	3.18182	2.28571	3
2	1	1	1	4	4	1	2	4	2	3	3	3	4	4	3	2	4	2	2	2	2	3	3	1	2	4	3	2	2	2	2	3	3	#NULL!	#NULL!	#NULL!	#NULL!	#NULL!	#NULL!	#NULL!	#NULL!	2.42857	2.81818	#NULL!	#NULL!
1	1	6	1	3	2	2	1	5	1	3	3	1	3	2	2	2	3	2	1	3	2	3	3	1	2	4	3	2	2	4	2	3	2	2	2	2	2	2	1	2	1	2.71429	2.36364	1.85714	2
1	1	1	1	4	4	1	2	4	1	1	3	2	2	2	2	2	2	1	1	1	2	2	3	1	2	2	2	2	2	2	2	3	3	#NULL!	#NULL!	#NULL!	#NULL!	#NULL!	#NULL!	#NULL!	#NULL!	2	1.81818	#NULL!	#NULL!
1	2	1	2	1	4	2	2	3	1	1	1	1	3	2	3	2	2	1	1	1	2	1	1	3	2	2	3	2	1	2	2	1	3	#NULL!	#NULL!	#NULL!	#NULL!	#NULL!	#NULL!	#NULL!	#NULL!	2	1.72727	#NULL!	#NULL!
1	2	5	2	1	5	1	3	6	1	3	4	1	1	2	2	1	1	2	1	1	2	1	1	3	2	2	1	2	1	1	2	1	2	1	2	1	2	2	1	1	1	1.57143	1.36364	1.42857	2.25
2	2	5	2	1	3	2	1	7	3	1	1	1	1	1	1	2	1	1	1	3	2	1	1	1	1	1	1	1	1	1	1	4	3	#NULL!	#NULL!	#NULL!	#NULL!	#NULL!	#NULL!	#NULL!	#NULL!	1	1.36364	#NULL!	#NULL!
1	2	1	1	1	3	2	2	6	1	1	2	2	1	1	1	1	2	2	1	1	2	1	3	1	2	1	1	2	1	4	4	3	3	#NULL!	#NULL!	#NULL!	#NULL!	#NULL!	#NULL!	#NULL!	#NULL!	2.14286	1.45455	#NULL!	#NULL!
1	2	1	1	1	4	2	3	3	3	1	3	1	1	1	1	2	3	2	1	3	2	1	3	1	1	2	2	2	2	2	2	4	3	#NULL!	#NULL!	#NULL!	#NULL!	#NULL!	#NULL!	#NULL!	#NULL!	1.85714	1.81818	#NULL!	#NULL!
1	1	2	1	1	3	1	2	5	1	2	3	4	2	1	1	1	3	1	1	2	2	2	1	3	1	2	1	1	1	2	2	3	3	#NULL!	#NULL!	#NULL!	#NULL!	#NULL!	#NULL!	#NULL!	#NULL!	1.42857	1.54545	#NULL!	#NULL!
2	1	1	1	3	2	2	3	5	1	4	2	2	3	2	1	2	3	2	2	3	2	2	1	2	2	2	3	2	2	2	2	1	1	2	2	2	2	2	3	2	2	2.14286	2.09091	2	2.75
1	1	3	1	7	4	2	3	6	3	1	3	1	3	2	2	2	2	2	2	2	2	1	1	1	2	2	1	2	1	2	2	3	1	2	2	2	2	2	4	2	1	1.71429	1.90909	1.85714	2.25
1	1	6	2	1	4	1	3	5	1	3	3	3	4	4	3	2	3	4	1	1	2	2	3	1	2	2	2	4	1	4	4	1	3	#NULL!	#NULL!	#NULL!	#NULL!	#NULL!	#NULL!	#NULL!	#NULL!	2.71429	2.63636	#NULL!	#NULL!
1	1	6	2	7	4	1	3	5	1	3	3	1	4	4	4	2	3	4	1	1	2	3	3	1	2	4	1	4	1	4	4	1	3	#NULL!	#NULL!	#NULL!	#NULL!	#NULL!	#NULL!	#NULL!	#NULL!	2.85714	2.81818	#NULL!	#NULL!
1	1	3	1	5	4	1	3	5	1	1	3	1	3	2	3	1	2	2	1	3	4	2	1	1	1	2	2	2	2	2	2	3	2	2	2	1	2	2	2	1	1	1.85714	2.18182	1.57143	1.75
1	1	1	1	1	4	2	3	3	1	1	2	1	1	2	3	2	3	2	1	1	2	2	2	1	2	2	2	2	1	2	4	1	2	2	2	1	2	1	2	2	1	2.14286	1.90909	1.57143	1.5
1	2	1	1	1	4	1	2	1	1	1	2	1	3	2	3	2	3	4	1	1	4	2	1	2	2	1	2	2	1	2	4	1	3	#NULL!	#NULL!	#NULL!	#NULL!	#NULL!	#NULL!	#NULL!	#NULL!	2	2.36364	#NULL!	#NULL!
1	1	6	4	3	5	1	1	4	1	3	4	4	1	1	2	2	3	2	1	3	4	2	4	3	2	2	2	2	2	4	4	1	2	2	2	2	2	2	4	2	2	2.57143	2.27273	2	3.75
1	1	1	1	2	4	1	1	7	1	1	4	1	4	4	1	2	3	2	3	1	2	3	4	3	2	2	3	1	2	2	2	2	1	2	2	4	2	4	2	1	1	2	2.63636	2.28571	2
1	1	1	2	3	4	1	3	4	1	3	3	1	3	2	3	2	3	2	1	1	2	2	1	3	2	2	1	1	1	2	2	3	3	#NULL!	#NULL!	#NULL!	#NULL!	#NULL!	#NULL!	#NULL!	#NULL!	1.57143	2	#NULL!	#NULL!
1	1	1	1	3	4	2	2	6	1	1	3	1	1	1	2	2	1	2	1	1	2	1	3	1	2	2	2	2	2	2	2	2	2	2	2	1	2	2	3	2	1	2	1.54545	1.71429	2
1	1	1	2	1	4	1	1	4	1	1	2	1	2	4	2	1	4	4	1	1	2	2	1	2	1	4	2	4	2	4	4	4	3	#NULL!	#NULL!	#NULL!	#NULL!	#NULL!	#NULL!	#NULL!	#NULL!	3	2.18182	#NULL!	#NULL!
1	1	1	2	3	4	1	1	2	3	3	4	2	2	2	3	2	2	4	1	1	4	3	2	1	2	2	3	2	1	4	2	3	3	#NULL!	#NULL!	#NULL!	#NULL!	#NULL!	#NULL!	#NULL!	#NULL!	2.28571	2.36364	#NULL!	#NULL!
1	2	1	2	1	4	1	3	4	1	3	2	1	3	2	3	2	3	2	1	2	2	1	1	3	1	2	3	1	2	2	1	4	3	#NULL!	#NULL!	#NULL!	#NULL!	#NULL!	#NULL!	#NULL!	#NULL!	1.71429	2	#NULL!	#NULL!
1	1	1	2	6	4	1	1	5	1	3	2	3	2	2	2	2	2	2	2	3	2	2	2	1	2	2	3	2	2	2	2	3	3	#NULL!	#NULL!	#NULL!	#NULL!	#NULL!	#NULL!	#NULL!	#NULL!	2.14286	2.09091	#NULL!	#NULL!
1	2	2	2	3	4	2	2	6	1	4	3	1	1	1	1	1	1	2	1	1	2	1	1	1	2	2	1	1	1	2	2	1	1	2	2	1	1	1	4	1	1	1.57143	1.18182	1.28571	3
1	1	1	1	1	4	2	2	5	2	1	4	1	1	1	2	2	1	1	1	1	4	1	1	3	1	2	1	1	1	2	2	2	3	#NULL!	#NULL!	#NULL!	#NULL!	#NULL!	#NULL!	#NULL!	#NULL!	1.42857	1.45455	#NULL!	#NULL!
1	1	1	1	1	4	2	2	5	3	1	3	1	1	2	2	1	2	2	1	1	2	1	2	1	2	2	1	2	1	2	2	3	2	2	2	1	2	2	2	2	1	1.71429	1.54545	1.71429	1.75
1	2	2	1	1	4	2	1	7	3	2	4	3	3	2	2	4	2	2	1	4	2	1	3	1	2	4	1	4	1	2	4	1	3	#NULL!	#NULL!	#NULL!	#NULL!	#NULL!	#NULL!	#NULL!	#NULL!	2.57143	2.36364	#NULL!	#NULL!
2	1	6	1	1	3	2	1	6	1	3	3	1	3	2	3	4	3	2	1	3	2	2	2	1	2	2	3	2	2	4	2	3	3	#NULL!	#NULL!	#NULL!	#NULL!	#NULL!	#NULL!	#NULL!	#NULL!	2.42857	2.45455	#NULL!	#NULL!
2	2	5	2	3	3	2	1	5	1	3	2	3	2	2	2	2	2	2	3	3	2	2	2	1	2	2	2	2	1	2	2	1	3	#NULL!	#NULL!	#NULL!	#NULL!	#NULL!	#NULL!	#NULL!	#NULL!	1.85714	2.18182	#NULL!	#NULL!
1	2	5	2	3	4	2	3	5	1	3	3	2	3	2	3	2	2	2	1	3	1	1	2	1	1	1	2	2	1	2	2	1	3	#NULL!	#NULL!	#NULL!	#NULL!	#NULL!	#NULL!	#NULL!	#NULL!	1.57143	2	#NULL!	#NULL!
2	1	1	3	3	4	1	3	4	1	4	3	4	4	2	3	2	3	2	1	2	2	1	2	3	2	2	1	2	1	4	4	1	3	#NULL!	#NULL!	#NULL!	#NULL!	#NULL!	#NULL!	#NULL!	#NULL!	2.28571	2.18182	#NULL!	#NULL!
2	1	1	1	1	4	1	2	3	1	1	3	1	1	1	1	1	1	1	1	1	1	1	1	3	2	1	1	1	1	1	1	3	3	#NULL!	#NULL!	#NULL!	#NULL!	#NULL!	#NULL!	#NULL!	#NULL!	1.14286	1	#NULL!	#NULL!
2	1	1	1	7	2	2	2	5	1	1	3	1	3	2	3	2	3	2	1	1	2	3	3	1	1	2	3	2	2	2	2	3	3	#NULL!	#NULL!	#NULL!	#NULL!	#NULL!	#NULL!	#NULL!	#NULL!	2	2.27273	#NULL!	#NULL!
1	1	1	2	1	1	1	2	2	1	3	3	4	4	2	3	2	2	1	1	1	1	1	1	1	2	2	1	1	1	2	2	1	3	#NULL!	#NULL!	#NULL!	#NULL!	#NULL!	#NULL!	#NULL!	#NULL!	1.57143	1.72727	#NULL!	#NULL!
2	1	1	1	1	4	1	1	5	1	1	3	1	2	2	2	1	2	1	1	1	2	1	2	1	2	2	2	1	1	2	2	1	2	2	2	1	1	1	1	1	1	1.71429	1.54545	1.28571	1.5
2	1	1	2	1	4	1	3	7	1	4	1	1	4	2	3	2	3	2	1	1	2	3	1	3	2	2	3	2	1	4	2	4	3	#NULL!	#NULL!	#NULL!	#NULL!	#NULL!	#NULL!	#NULL!	#NULL!	2.28571	2.18182	#NULL!	#NULL!
2	2	1	1	1	5	1	3	6	3	2	2	1	2	2	2	2	2	2	2	2	2	2	2	2	1	2	2	2	2	2	2	2	3	#NULL!	#NULL!	#NULL!	#NULL!	#NULL!	#NULL!	#NULL!	#NULL!	1.85714	2	#NULL!	#NULL!
1	2	1	2	1	4	2	2	3	1	1	1	1	1	2	3	2	1	2	1	1	2	2	1	3	2	2	1	1	1	2	2	3	3	#NULL!	#NULL!	#NULL!	#NULL!	#NULL!	#NULL!	#NULL!	#NULL!	1.57143	1.63636	#NULL!	#NULL!
1	2	1	3	1	4	1	2	4	1	1	3	1	1	1	2	1	2	2	1	1	2	2	1	3	1	4	3	1	1	4	2	2	2	2	2	1	2	2	1	2	2	2.28571	1.45455	1.85714	1.5
2	1	3	2	4	4	1	1	5	1	1	4	3	2	2	2	1	1	1	1	2	2	1	1	1	1	2	2	2	1	2	2	1	2	4	2	2	2	2	2	2	2	1.71429	1.45455	2.28571	2.5
2	1	6	1	3	4	1	1	5	1	3	3	1	1	1	1	2	2	2	1	4	4	2	2	1	1	2	3	2	2	4	2	2	2	4	4	2	4	2	2	2	2	2.28571	2	2.85714	2.25
2	1	5	2	3	4	1	3	5	1	1	2	3	2	2	2	1	2	1	1	2	2	2	1	1	2	2	3	2	2	2	2	2	3	#NULL!	#NULL!	#NULL!	#NULL!	#NULL!	#NULL!	#NULL!	#NULL!	2.14286	1.63636	#NULL!	#NULL!
1	1	6	2	4	2	2	2	7	1	2	2	2	2	2	2	2	2	2	3	3	2	2	2	1	2	2	2	2	2	2	2	3	2	2	2	2	2	2	2	2	2	2	2.18182	2	2
1	1	6	2	4	3	2	2	4	1	2	2	2	2	2	2	2	2	2	2	2	2	2	2	1	2	2	2	2	2	2	2	3	2	2	2	2	2	2	2	2	2	2	2	2	2
2	1	5	2	1	4	2	1	7	1	1	1	1	1	2	1	2	3	1	1	1	1	1	2	1	2	1	1	2	1	4	2	2	3	#NULL!	#NULL!	#NULL!	#NULL!	#NULL!	#NULL!	#NULL!	#NULL!	1.85714	1.45455	#NULL!	#NULL!
1	1	1	1	3	2	2	1	4	1	4	4	4	3	2	2	4	4	4	1	3	2	2	2	1	2	2	1	2	1	2	2	2	2	2	4	1	2	2	3	2	2	1.71429	2.63636	2.14286	3.75
2	1	5	1	3	4	1	1	5	1	2	3	1	2	1	2	2	2	2	1	4	4	2	1	1	1	2	3	2	2	2	2	4	2	2	2	2	4	2	2	2	2	2	2.09091	2.28571	2
2	1	1	2	7	4	1	2	6	1	3	2	1	3	2	3	2	2	2	1	1	2	1	1	1	2	2	1	2	1	2	2	3	2	2	2	1	2	1	3	1	1	1.71429	1.81818	1.42857	2.25
2	1	1	1	4	4	1	1	7	1	2	3	1	3	2	1	2	1	2	1	2	2	1	1	3	2	2	2	2	1	2	2	3	3	#NULL!	#NULL!	#NULL!	#NULL!	#NULL!	#NULL!	#NULL!	#NULL!	1.85714	1.63636	#NULL!	#NULL!
2	1	5	1	3	4	1	2	5	1	4	4	4	3	2	1	2	3	2	1	2	2	2	2	3	1	2	2	2	2	2	2	3	2	2	2	2	2	2	2	2	2	1.85714	2	2	3.5
1	1	6	1	5	3	2	2	6	1	1	3	3	2	2	3	2	1	1	1	3	1	3	2	3	2	2	2	2	1	2	1	3	2	2	2	2	2	2	1	2	1	1.71429	1.90909	1.85714	2
1	2	4	2	5	4	2	2	3	2	4	3	3	4	2	3	1	3	2	3	3	2	3	3	1	1	2	3	2	2	2	4	2	1	2	2	2	2	2	1	1	2	2.28571	2.63636	1.85714	2.75
2	1	1	2	5	4	1	2	4	1	1	4	3	3	2	3	2	2	2	2	2	2	2	1	1	2	2	3	2	1	2	2	3	3	#NULL!	#NULL!	#NULL!	#NULL!	#NULL!	#NULL!	#NULL!	#NULL!	2	2.09091	#NULL!	#NULL!
2	1	2	1	1	4	1	1	5	1	1	1	1	3	2	3	2	3	4	1	1	2	2	1	1	2	4	2	2	1	2	4	1	3	#NULL!	#NULL!	#NULL!	#NULL!	#NULL!	#NULL!	#NULL!	#NULL!	2.42857	2.18182	#NULL!	#NULL!
2	1	1	2	1	4	2	3	5	1	1	4	2	3	2	1	1	2	2	1	1	1	1	1	2	2	2	2	1	1	2	1	3	2	2	2	1	1	1	3	2	1	1.57143	1.45455	1.42857	2.5
2	3	4	2	7	5	1	1	5	2	1	3	1	3	2	3	2	3	2	2	2	2	3	3	3	2	2	2	2	2	2	2	1	2	2	2	2	4	2	3	2	2	2	2.45455	2.28571	2
1	1	6	1	5	3	1	2	6	1	1	3	3	2	2	2	2	3	1	1	3	1	1	2	1	2	2	2	2	1	2	2	3	2	2	2	1	2	2	1	2	1	1.85714	1.81818	1.71429	2
2	3	2	1	5	4	1	2	5	1	3	4	4	3	2	3	1	3	1	1	1	2	1	1	1	2	2	1	1	1	2	2	4	2	2	2	2	2	2	4	1	2	1.57143	1.72727	1.85714	3.75
1	1	1	1	1	3	2	2	3	1	1	2	1	1	1	1	1	1	1	1	1	2	1	1	1	2	2	1	1	1	2	2	3	2	2	2	2	2	2	1	2	1	1.57143	1.09091	1.85714	1.25
2	1	4	1	1	3	2	2	4	1	1	2	1	1	2	1	1	1	2	1	2	2	1	1	1	2	2	3	1	1	4	4	3	3	#NULL!	#NULL!	#NULL!	#NULL!	#NULL!	#NULL!	#NULL!	#NULL!	2.42857	1.36364	#NULL!	#NULL!
2	1	1	1	1	4	1	1	7	1	1	3	1	1	1	1	1	1	1	1	1	1	1	1	3	2	2	3	1	1	2	2	2	3	#NULL!	#NULL!	#NULL!	#NULL!	#NULL!	#NULL!	#NULL!	#NULL!	1.85714	1	#NULL!	#NULL!
1	1	1	3	1	4	1	3	5	3	2	2	2	1	1	1	2	3	2	2	3	2	3	2	1	2	2	3	2	2	2	2	2	3	#NULL!	#NULL!	#NULL!	#NULL!	#NULL!	#NULL!	#NULL!	#NULL!	2.14286	2	#NULL!	#NULL!
2	1	1	1	3	4	1	1	4	1	1	1	1	2	1	1	1	2	1	1	1	2	1	1	1	2	2	1	1	2	2	1	3	3	#NULL!	#NULL!	#NULL!	#NULL!	#NULL!	#NULL!	#NULL!	#NULL!	1.57143	1.27273	#NULL!	#NULL!
2	1	5	1	3	2	1	1	6	1	3	1	3	4	2	3	2	3	2	1	3	2	1	3	1	2	2	3	2	1	4	2	3	3	#NULL!	#NULL!	#NULL!	#NULL!	#NULL!	#NULL!	#NULL!	#NULL!	2.28571	2.36364	#NULL!	#NULL!
2	1	2	1	4	4	2	2	5	3	3	2	1	4	2	3	2	3	2	1	2	4	4	4	1	1	4	1	2	2	2	2	1	1	2	2	2	1	2	4	4	2	2	2.81818	2.14286	2.5
2	1	1	1	1	4	1	1	3	1	1	1	1	1	2	3	2	3	2	1	1	4	4	3	1	1	2	3	2	1	2	2	2	1	2	4	1	1	2	1	1	1	1.85714	2.36364	1.71429	1
2	1	1	1	7	4	1	1	4	1	1	1	1	3	2	3	2	2	2	4	1	2	1	1	3	2	2	2	1	1	2	2	1	3	#NULL!	#NULL!	#NULL!	#NULL!	#NULL!	#NULL!	#NULL!	#NULL!	1.71429	2.09091	#NULL!	#NULL!
2	1	1	1	1	4	2	1	7	3	1	1	1	3	1	2	2	3	2	1	1	2	2	1	1	2	2	2	2	2	2	2	3	3	#NULL!	#NULL!	#NULL!	#NULL!	#NULL!	#NULL!	#NULL!	#NULL!	2	1.81818	#NULL!	#NULL!
1	1	2	1	1	4	2	2	5	3	1	2	1	1	1	1	1	2	2	1	1	1	1	1	1	2	2	1	1	1	2	2	3	1	2	2	2	2	2	2	2	2	1.57143	1.18182	2	1.5
2	1	1	2	6	4	2	2	2	1	1	2	1	3	2	3	1	3	2	1	1	4	2	1	1	2	2	4	1	2	4	2	2	3	#NULL!	#NULL!	#NULL!	#NULL!	#NULL!	#NULL!	#NULL!	#NULL!	2.42857	2.09091	#NULL!	#NULL!
2	1	6	1	3	2	2	2	3	1	4	1	4	4	4	2	4	4	2	2	4	4	3	1	1	2	4	4	4	1	4	4	4	2	4	2	4	4	4	1	2	1	3.28571	3.09091	3	2.5
1	1	2	2	1	4	2	1	4	1	1	1	1	4	4	2	2	2	2	1	2	2	3	1	1	1	4	3	2	1	4	2	2	3	#NULL!	#NULL!	#NULL!	#NULL!	#NULL!	#NULL!	#NULL!	#NULL!	2.42857	2.27273	#NULL!	#NULL!
1	1	3	1	1	2	2	2	7	3	1	1	1	1	1	1	1	1	1	1	1	1	1	1	3	2	1	1	1	1	1	1	3	1	1	1	1	1	1	1	1	1	1.14286	1	1	1
1	1	2	2	3	4	2	2	6	1	3	4	1	1	1	1	2	3	1	1	2	2	2	1	1	2	2	3	2	2	2	4	2	2	4	2	2	2	4	4	2	2	2.42857	1.54545	2.57143	3
1	3	1	2	1	4	2	2	4	1	1	3	3	2	2	3	1	3	1	3	1	2	1	1	1	2	4	1	1	1	2	1	4	3	#NULL!	#NULL!	#NULL!	#NULL!	#NULL!	#NULL!	#NULL!	#NULL!	1.71429	1.81818	#NULL!	#NULL!
1	2	1	2	1	4	1	2	5	1	1	3	1	2	2	3	2	3	2	2	1	2	1	2	1	2	2	3	2	2	4	2	3	2	4	4	2	2	2	3	2	2	2.42857	2	2.57143	2
2	1	1	2	1	4	2	2	5	1	1	1	2	3	2	3	1	1	1	1	1	1	1	1	1	2	2	2	1	1	1	1	4	3	#NULL!	#NULL!	#NULL!	#NULL!	#NULL!	#NULL!	#NULL!	#NULL!	1.42857	1.45455	#NULL!	#NULL!
2	1	5	3	1	4	1	2	5	1	2	3	3	1	1	2	2	2	2	1	2	2	1	2	1	2	4	2	2	2	4	2	3	3	#NULL!	#NULL!	#NULL!	#NULL!	#NULL!	#NULL!	#NULL!	#NULL!	2.57143	1.63636	#NULL!	#NULL!
1	1	1	2	3	4	1	2	5	1	3	2	1	1	1	1	2	3	1	1	3	2	1	1	1	2	1	1	1	1	1	1	3	3	#NULL!	#NULL!	#NULL!	#NULL!	#NULL!	#NULL!	#NULL!	#NULL!	1.14286	1.54545	#NULL!	#NULL!
1	1	1	1	1	4	1	1	5	1	1	3	1	2	1	1	2	2	1	1	1	2	1	1	3	2	2	2	1	1	4	2	1	2	1	1	1	2	1	3	1	1	2	1.36364	1.14286	2
1	1	1	1	1	4	2	3	5	1	1	1	1	1	1	1	1	1	1	1	1	1	1	1	2	2	2	1	1	1	4	1	3	2	1	2	1	2	1	2	1	1	1.71429	1	1.28571	1.25
1	1	1	1	5	4	1	2	5	1	1	2	2	1	1	1	1	2	1	1	1	2	1	1	1	1	1	1	1	1	2	1	3	3	#NULL!	#NULL!	#NULL!	#NULL!	#NULL!	#NULL!	#NULL!	#NULL!	1.14286	1.18182	#NULL!	#NULL!
2	1	6	2	4	4	2	1	1	1	1	3	3	1	1	2	1	1	2	1	1	2	1	1	1	2	2	1	2	1	2	2	4	3	#NULL!	#NULL!	#NULL!	#NULL!	#NULL!	#NULL!	#NULL!	#NULL!	1.71429	1.27273	#NULL!	#NULL!
1	1	1	2	1	4	1	1	5	1	1	1	1	1	1	1	1	1	1	1	1	1	1	1	3	2	1	1	1	1	1	1	4	3	#NULL!	#NULL!	#NULL!	#NULL!	#NULL!	#NULL!	#NULL!	#NULL!	1.14286	1	#NULL!	#NULL!
1	2	3	3	7	5	2	3	6	3	1	3	1	3	2	2	2	2	2	1	3	2	1	2	1	2	4	3	2	1	4	2	3	1	2	2	2	2	2	3	1	1	2.57143	2	1.71429	2
1	1	1	2	1	4	2	2	7	2	4	2	1	1	1	1	1	1	1	1	1	1	1	1	1	1	2	1	1	1	1	1	4	2	2	2	1	1	2	4	2	2	1.14286	1	1.71429	2.75
1	1	1	1	3	4	2	2	7	1	4	2	2	3	2	3	2	3	2	2	2	2	3	2	1	1	2	3	2	2	2	2	2	2	2	2	2	2	2	4	2	2	2	2.36364	2	3
1	1	6	3	3	2	2	3	6	3	3	2	2	1	2	3	2	1	1	1	1	2	2	1	1	2	2	2	1	1	2	2	3	2	2	2	1	1	2	3	2	1	1.71429	1.54545	1.57143	2.5
1	1	2	1	1	4	2	2	7	2	1	1	1	3	2	2	1	2	1	1	1	2	1	1	3	2	2	2	2	1	4	1	4	2	2	2	4	2	2	1	2	1	2	1.54545	2.14286	1
2	1	1	1	2	4	1	3	3	1	3	3	4	4	2	2	2	2	2	1	1	4	3	2	1	2	2	1	2	1	4	2	1	3	#NULL!	#NULL!	#NULL!	#NULL!	#NULL!	#NULL!	#NULL!	#NULL!	2	2.27273	#NULL!	#NULL!
1	1	1	2	1	4	1	3	5	1	4	2	1	2	2	2	2	2	1	1	1	2	2	1	1	2	2	2	2	2	2	2	3	3	#NULL!	#NULL!	#NULL!	#NULL!	#NULL!	#NULL!	#NULL!	#NULL!	2	1.63636	#NULL!	#NULL!
1	3	5	3	7	4	2	2	5	1	4	2	1	3	2	2	2	2	2	1	1	2	2	2	1	2	2	2	2	2	2	4	3	3	#NULL!	#NULL!	#NULL!	#NULL!	#NULL!	#NULL!	#NULL!	#NULL!	2.28571	1.90909	#NULL!	#NULL!
1	1	1	1	1	4	1	3	7	3	1	2	1	1	1	1	1	1	1	1	1	1	1	1	3	2	1	1	1	1	2	1	3	2	1	1	1	2	1	1	2	1	1.28571	1	1.28571	1.25
2	1	4	2	4	4	1	2	5	1	3	3	1	1	2	1	1	1	1	1	1	2	2	2	1	2	2	2	2	2	2	2	3	3	#NULL!	#NULL!	#NULL!	#NULL!	#NULL!	#NULL!	#NULL!	#NULL!	2	1.36364	#NULL!	#NULL!
1	1	1	2	3	4	1	1	5	1	4	1	4	1	1	1	2	1	2	1	3	2	1	1	2	2	2	2	4	2	2	1	3	3	#NULL!	#NULL!	#NULL!	#NULL!	#NULL!	#NULL!	#NULL!	#NULL!	2.14286	1.45455	#NULL!	#NULL!
2	1	1	2	3	4	1	3	3	1	1	3	2	2	2	3	2	3	2	1	1	4	3	1	1	2	2	3	2	1	4	2	3	3	#NULL!	#NULL!	#NULL!	#NULL!	#NULL!	#NULL!	#NULL!	#NULL!	2.28571	2.18182	#NULL!	#NULL!
1	1	1	1	1	4	1	1	7	3	1	1	1	1	2	3	2	3	2	1	1	1	1	1	1	2	1	2	4	4	2	2	1	1	2	2	4	4	4	4	2	4	2.42857	1.63636	3.14286	1.75
2	1	1	1	7	4	1	1	7	1	4	4	4	4	4	4	1	1	1	2	3	2	3	4	1	1	4	4	4	4	2	2	2	2	4	4	4	4	4	4	2	2	3	2.63636	3.42857	4
1	1	5	2	1	4	1	1	5	1	2	1	1	3	2	2	4	3	2	1	2	2	2	2	1	1	2	1	2	1	2	2	1	3	#NULL!	#NULL!	#NULL!	#NULL!	#NULL!	#NULL!	#NULL!	#NULL!	1.57143	2.27273	#NULL!	#NULL!
2	1	4	2	1	2	2	2	7	3	1	1	1	3	2	3	2	3	2	1	1	2	3	1	1	1	2	4	4	2	2	2	4	2	1	1	1	1	1	1	1	1	2.42857	2.09091	1	1
2	1	1	2	3	4	1	2	6	3	4	1	1	3	2	2	4	2	2	1	4	2	2	1	1	2	4	2	2	1	4	2	1	2	2	4	1	2	4	2	1	1	2.42857	2.27273	2.14286	2
1	1	3	2	1	4	1	1	4	1	3	3	3	3	2	2	4	2	2	1	3	2	1	1	2	2	4	1	4	1	4	1	4	2	2	2	1	2	2	1	2	1	2.42857	2.09091	1.71429	2.5
2	1	2	1	3	4	2	1	6	1	4	1	1	4	2	3	4	3	2	1	3	4	3	2	3	2	4	3	2	2	2	2	2	3	#NULL!	#NULL!	#NULL!	#NULL!	#NULL!	#NULL!	#NULL!	#NULL!	2.42857	2.81818	#NULL!	#NULL!
2	1	3	1	3	4	1	3	5	1	3	3	3	2	2	2	2	2	2	3	3	2	3	4	3	1	2	3	2	2	2	2	3	3	#NULL!	#NULL!	#NULL!	#NULL!	#NULL!	#NULL!	#NULL!	#NULL!	2	2.45455	#NULL!	#NULL!
2	1	5	1	3	4	1	2	6	1	3	3	3	4	2	4	2	3	2	1	3	4	1	3	1	2	4	4	4	2	4	4	3	2	2	2	2	2	1	2	1	1	3.42857	2.63636	1.57143	2.75
2	1	5	1	1	2	1	3	7	1	3	3	1	3	4	3	2	4	4	1	4	2	3	1	1	2	4	3	4	2	4	4	3	2	2	4	4	2	2	1	2	1	3.28571	2.81818	2.42857	2
2	2	1	1	1	4	1	2	4	1	1	3	2	3	2	2	1	3	2	2	1	2	1	1	1	2	4	1	2	1	2	4	1	3	#NULL!	#NULL!	#NULL!	#NULL!	#NULL!	#NULL!	#NULL!	#NULL!	2.28571	1.81818	#NULL!	#NULL!
1	1	5	1	1	2	1	3	4	1	1	3	1	2	2	2	1	2	2	1	3	2	2	1	1	2	2	1	2	1	2	2	4	2	2	2	2	2	2	1	1	1	1.71429	1.81818	1.71429	1.5
2	2	4	1	1	2	2	1	5	1	1	1	1	1	1	1	1	3	1	1	1	1	1	1	1	2	4	1	1	1	2	2	1	3	#NULL!	#NULL!	#NULL!	#NULL!	#NULL!	#NULL!	#NULL!	#NULL!	1.85714	1.18182	#NULL!	#NULL!
1	2	5	2	1	2	2	2	5	3	3	1	1	1	1	3	2	1	1	1	3	2	2	1	1	2	2	1	2	1	2	4	3	3	#NULL!	#NULL!	#NULL!	#NULL!	#NULL!	#NULL!	#NULL!	#NULL!	2	1.63636	#NULL!	#NULL!
2	1	4	1	1	3	2	3	3	1	1	1	1	3	2	2	2	3	2	1	3	2	3	1	1	2	2	1	2	1	2	2	3	2	1	2	2	1	2	3	2	2	1.71429	2.18182	1.71429	1.5
1	1	1	1	1	4	1	3	4	1	3	3	1	2	1	1	1	1	1	1	1	1	1	1	1	1	2	2	2	2	2	2	1	3	#NULL!	#NULL!	#NULL!	#NULL!	#NULL!	#NULL!	#NULL!	#NULL!	1.85714	1.09091	#NULL!	#NULL!
1	1	1	2	5	4	1	3	5	1	1	1	1	1	1	1	1	1	1	1	2	2	1	1	3	2	2	2	2	2	2	2	3	3	#NULL!	#NULL!	#NULL!	#NULL!	#NULL!	#NULL!	#NULL!	#NULL!	2	1.18182	#NULL!	#NULL!
1	1	5	1	1	2	2	2	7	3	2	1	1	1	1	1	2	1	2	1	3	2	2	1	3	2	2	2	2	2	2	2	2	3	#NULL!	#NULL!	#NULL!	#NULL!	#NULL!	#NULL!	#NULL!	#NULL!	2	1.54545	#NULL!	#NULL!
1	1	3	1	1	2	2	2	5	1	1	1	1	1	1	1	1	1	2	1	1	1	1	1	1	2	2	1	2	1	2	2	4	3	#NULL!	#NULL!	#NULL!	#NULL!	#NULL!	#NULL!	#NULL!	#NULL!	1.71429	1.09091	#NULL!	#NULL!
1	1	6	2	4	4	2	1	5	1	4	1	1	1	1	1	1	1	1	1	1	1	1	1	1	2	1	1	1	1	1	2	2	2	1	1	1	1	1	2	1	1	1.28571	1	1	2
1	1	1	2	3	4	1	3	5	1	3	4	3	4	4	4	2	3	4	2	1	2	2	2	2	2	4	4	2	1	4	2	4	3	#NULL!	#NULL!	#NULL!	#NULL!	#NULL!	#NULL!	#NULL!	#NULL!	2.71429	2.72727	#NULL!	#NULL!
1	3	1	2	1	4	1	1	4	1	1	3	3	1	1	1	1	2	2	1	3	2	1	3	1	1	2	3	1	2	2	2	2	2	2	2	1	2	2	1	2	1	1.85714	1.63636	1.71429	2
2	1	1	1	1	4	1	2	4	1	2	2	2	1	1	1	1	1	1	1	1	1	1	1	1	2	2	1	2	1	2	4	1	2	2	2	2	2	2	4	1	2	2	1	1.85714	2.5
2	1	1	1	1	4	1	2	4	1	2	2	2	1	1	1	1	1	1	1	1	1	1	1	1	2	2	1	2	1	2	4	1	2	2	2	2	2	2	4	1	2	2	1	1.85714	2.5
2	1	1	1	1	4	1	2	4	1	2	2	2	1	1	1	1	1	1	1	1	1	1	1	1	2	2	1	2	1	2	4	1	2	2	2	2	2	2	4	1	2	2	1	1.85714	2.5
2	1	1	4	4	4	2	3	1	2	2	3	2	3	2	2	2	3	2	1	2	2	3	2	3	2	2	3	2	2	4	2	3	3	#NULL!	#NULL!	#NULL!	#NULL!	#NULL!	#NULL!	#NULL!	#NULL!	2.42857	2.18182	#NULL!	#NULL!
1	2	5	2	1	4	2	1	6	1	3	3	1	4	2	2	2	3	2	3	1	2	2	1	2	2	2	2	2	1	2	2	4	3	#NULL!	#NULL!	#NULL!	#NULL!	#NULL!	#NULL!	#NULL!	#NULL!	1.85714	2.18182	#NULL!	#NULL!
2	1	1	1	1	4	1	1	4	1	1	1	1	3	2	1	2	2	2	1	1	1	1	1	3	2	2	2	2	1	4	2	3	2	2	2	2	2	2	2	2	1	2.14286	1.54545	1.85714	1.25
1	1	1	2	3	4	1	3	4	1	4	1	4	3	2	2	2	1	1	1	1	1	1	1	1	2	1	1	1	1	2	2	4	2	2	2	2	2	2	1	1	1	1.42857	1.45455	1.71429	2.5
2	1	5	1	3	2	2	2	3	1	2	2	2	2	2	2	2	2	1	1	1	1	1	1	1	2	1	1	1	1	1	1	1	3	#NULL!	#NULL!	#NULL!	#NULL!	#NULL!	#NULL!	#NULL!	#NULL!	1.14286	1.45455	#NULL!	#NULL!
1	1	6	1	3	2	1	2	5	3	4	1	4	4	4	3	4	3	2	3	4	2	2	3	1	2	4	3	4	2	4	4	3	1	4	4	2	2	2	4	4	1	3.28571	3.09091	2.71429	3.25
1	1	1	2	1	4	1	3	5	3	1	1	1	1	1	3	2	1	2	1	1	2	1	1	1	2	2	1	2	1	2	2	1	2	2	2	1	2	1	1	2	1	1.71429	1.45455	1.57143	1
2	1	1	1	1	4	1	2	5	3	2	2	3	3	2	3	2	3	2	1	3	2	3	3	2	2	2	2	2	2	2	2	2	2	2	2	2	2	2	3	2	2	2	2.45455	2	2.5
1	1	2	1	1	5	1	2	3	1	2	2	2	2	1	1	1	1	1	1	1	1	1	1	1	2	2	3	2	1	2	2	1	2	2	2	2	2	2	4	1	1	2	1.09091	1.71429	2.5
2	1	5	2	3	4	1	1	5	1	3	3	1	3	2	1	2	3	1	1	3	1	3	3	2	2	2	2	2	2	2	2	3	3	#NULL!	#NULL!	#NULL!	#NULL!	#NULL!	#NULL!	#NULL!	#NULL!	2	2.09091	#NULL!	#NULL!
1	1	3	2	5	4	1	3	5	1	4	3	4	4	2	3	4	3	2	2	4	4	4	4	3	2	4	3	4	4	4	4	2	2	4	2	2	2	4	3	4	2	3.57143	3.27273	2.85714	3.5
2	1	1	2	4	4	1	3	7	1	1	3	3	3	2	1	1	2	1	1	2	2	2	2	1	1	2	3	2	2	2	2	2	3	#NULL!	#NULL!	#NULL!	#NULL!	#NULL!	#NULL!	#NULL!	#NULL!	2	1.72727	#NULL!	#NULL!
2	1	1	3	1	4	1	2	3	1	1	3	3	3	2	3	2	2	2	1	3	2	3	3	1	1	4	4	4	2	4	2	2	2	2	2	2	2	2	3	2	1	3	2.36364	1.85714	2.5
2	2	1	1	1	4	1	2	5	1	1	3	1	1	1	3	2	2	2	2	2	2	3	2	3	1	2	3	2	2	2	2	3	3	#NULL!	#NULL!	#NULL!	#NULL!	#NULL!	#NULL!	#NULL!	#NULL!	2	2	#NULL!	#NULL!
1	1	2	1	4	4	2	3	4	1	3	3	3	3	2	3	2	3	2	1	3	2	3	2	1	2	2	2	2	2	4	2	4	3	#NULL!	#NULL!	#NULL!	#NULL!	#NULL!	#NULL!	#NULL!	#NULL!	2.28571	2.36364	#NULL!	#NULL!
1	1	2	1	4	4	2	2	4	1	3	3	3	3	2	3	2	2	2	1	3	2	3	1	1	2	2	3	2	2	4	2	4	3	#NULL!	#NULL!	#NULL!	#NULL!	#NULL!	#NULL!	#NULL!	#NULL!	2.42857	2.18182	#NULL!	#NULL!
1	1	1	1	1	4	1	3	4	1	1	4	1	1	1	3	2	3	2	1	3	4	1	1	3	2	1	1	1	1	1	1	4	3	#NULL!	#NULL!	#NULL!	#NULL!	#NULL!	#NULL!	#NULL!	#NULL!	1.14286	2	#NULL!	#NULL!
2	1	4	1	3	4	1	1	5	1	3	4	4	3	2	3	2	2	2	1	2	2	3	2	1	2	2	2	2	2	4	2	1	2	2	2	2	2	2	3	2	2	2.28571	2.18182	2	3.5
2	1	1	2	3	4	1	3	5	1	3	3	3	4	2	1	1	3	2	1	2	2	3	1	1	2	2	3	2	1	4	2	3	2	2	4	2	2	4	4	2	2	2.28571	2	2.57143	3.25
1	1	5	2	3	4	1	1	5	1	3	3	1	1	1	1	2	3	1	1	3	2	1	2	3	2	2	1	1	2	2	1	3	2	2	2	1	1	1	3	2	2	1.57143	1.63636	1.57143	2.5
2	1	1	2	5	4	1	3	5	3	1	3	3	3	2	3	2	2	4	3	2	4	4	4	1	2	2	4	1	4	2	4	4	1	2	2	4	2	4	4	4	4	2.71429	3	3.14286	2.75
2	1	1	1	6	4	2	2	5	3	2	3	3	3	4	3	2	3	2	1	1	2	3	3	1	2	2	1	1	2	4	2	3	2	1	4	4	2	2	4	2	1	2	2.45455	2.28571	3
2	1	1	1	6	4	2	2	5	3	2	3	3	3	4	3	2	3	2	1	1	2	3	3	1	2	2	1	1	2	4	2	3	2	1	4	4	2	2	4	2	1	2	2.45455	2.28571	3
1	1	3	1	1	2	1	2	5	3	1	3	3	3	2	3	2	2	2	1	3	4	2	3	3	2	2	3	2	2	4	4	1	2	2	2	1	2	2	2	1	1	2.71429	2.45455	1.57143	2.25
1	1	3	2	4	4	1	1	5	1	4	3	3	3	2	2	2	3	2	1	3	2	3	1	1	1	4	4	2	2	4	2	2	2	2	4	1	2	2	3	2	2	2.71429	2.18182	2.14286	3.25
1	2	1	3	6	4	1	2	5	2	4	3	2	3	2	3	2	3	2	3	2	4	1	1	1	1	2	2	1	2	2	2	3	2	4	2	2	1	1	2	2	2	1.71429	2.36364	2	2.75
2	2	6	2	3	3	1	1	6	1	3	1	2	4	2	3	4	3	4	3	4	2	3	2	1	2	4	3	4	2	2	4	1	3	#NULL!	#NULL!	#NULL!	#NULL!	#NULL!	#NULL!	#NULL!	#NULL!	3	3.09091	#NULL!	#NULL!
2	2	1	1	2	4	1	1	6	2	2	4	4	3	2	3	2	3	2	3	3	2	3	3	1	1	2	2	4	2	2	2	3	1	1	2	2	2	2	3	2	2	2.14286	2.63636	1.85714	3.25
1	2	1	3	3	4	1	3	6	1	3	3	3	4	4	4	2	4	2	3	4	2	4	3	1	1	2	3	2	2	2	2	3	2	2	2	2	4	2	3	2	4	2	3.27273	2.57143	3
2	1	1	1	4	4	1	1	7	1	3	1	3	3	2	3	2	3	2	1	3	2	3	3	1	2	2	3	2	2	2	2	3	2	1	2	2	2	2	3	2	2	2.14286	2.45455	1.85714	2.5
2	1	2	1	3	4	1	1	3	1	3	4	3	3	2	3	2	2	2	2	2	2	2	1	3	2	2	3	2	2	2	2	2	3	#NULL!	#NULL!	#NULL!	#NULL!	#NULL!	#NULL!	#NULL!	#NULL!	2.14286	2.09091	#NULL!	#NULL!
1	1	4	2	4	2	2	1	7	1	2	3	4	2	1	1	1	2	1	1	2	1	1	2	1	2	2	1	2	1	4	1	4	2	2	2	2	2	1	3	2	1	1.85714	1.36364	1.71429	3
2	1	1	2	1	4	2	2	1	1	2	3	3	1	1	1	1	1	1	1	1	1	1	1	1	2	2	1	1	1	2	2	3	3	#NULL!	#NULL!	#NULL!	#NULL!	#NULL!	#NULL!	#NULL!	#NULL!	1.57143	1	#NULL!	#NULL!
1	1	5	2	1	1	1	2	7	3	1	2	1	1	1	3	1	1	1	1	1	2	2	1	1	2	2	2	2	2	2	2	1	2	2	2	1	2	1	4	1	1	2	1.36364	1.42857	2
2	1	1	2	1	4	1	2	5	1	2	3	1	2	2	1	1	3	1	1	1	2	2	1	1	2	4	3	1	1	2	1	3	3	#NULL!	#NULL!	#NULL!	#NULL!	#NULL!	#NULL!	#NULL!	#NULL!	2	1.54545	#NULL!	#NULL!
1	1	2	1	1	2	1	1	4	3	1	1	1	1	1	2	2	2	2	1	1	1	1	1	1	2	1	1	1	1	1	1	4	2	2	2	1	1	2	1	1	1	1.14286	1.36364	1.42857	1
2	1	4	2	1	4	1	1	5	1	1	3	1	1	1	1	1	3	1	1	1	2	1	1	1	2	2	3	2	1	2	2	3	3	#NULL!	#NULL!	#NULL!	#NULL!	#NULL!	#NULL!	#NULL!	#NULL!	2	1.27273	#NULL!	#NULL!
2	3	3	2	2	4	1	1	3	1	3	3	3	3	2	2	2	2	2	1	2	2	1	1	1	2	2	3	2	2	2	2	2	3	#NULL!	#NULL!	#NULL!	#NULL!	#NULL!	#NULL!	#NULL!	#NULL!	2.14286	1.81818	#NULL!	#NULL!
1	1	5	2	1	2	2	2	7	3	1	3	1	1	1	1	1	1	1	1	1	1	1	1	1	1	4	1	1	1	2	1	3	3	#NULL!	#NULL!	#NULL!	#NULL!	#NULL!	#NULL!	#NULL!	#NULL!	1.57143	1	#NULL!	#NULL!
2	1	1	2	4	4	2	1	6	1	1	3	1	3	2	3	2	2	1	1	1	2	1	1	1	2	2	2	1	1	2	2	2	3	#NULL!	#NULL!	#NULL!	#NULL!	#NULL!	#NULL!	#NULL!	#NULL!	1.71429	1.72727	#NULL!	#NULL!
2	1	1	3	1	4	2	2	6	1	4	4	3	3	2	2	4	3	2	1	3	4	3	1	3	2	4	4	2	2	2	4	3	3	#NULL!	#NULL!	#NULL!	#NULL!	#NULL!	#NULL!	#NULL!	#NULL!	2.85714	2.54545	#NULL!	#NULL!
1	1	4	1	1	2	1	2	3	3	3	3	1	1	1	1	2	3	1	1	1	2	1	1	1	2	1	1	1	1	2	2	3	3	#NULL!	#NULL!	#NULL!	#NULL!	#NULL!	#NULL!	#NULL!	#NULL!	1.42857	1.36364	#NULL!	#NULL!
1	1	1	3	6	3	2	3	5	2	3	2	2	4	1	3	4	2	1	4	3	2	3	4	1	1	4	3	2	4	2	2	3	1	2	2	2	4	2	2	1	1	2.57143	2.81818	2	2.25
2	1	2	1	4	4	1	1	4	1	2	2	2	2	2	2	2	2	2	2	2	2	1	3	3	2	2	3	2	2	2	2	3	2	2	2	2	2	2	3	2	2	2.14286	2	2	2.25
2	2	4	2	6	4	2	1	4	1	1	4	3	3	2	2	2	3	2	1	2	4	2	2	1	2	2	2	2	2	2	2	3	2	2	2	2	2	2	4	2	2	2	2.27273	2	3
2	1	5	2	7	4	1	1	5	1	1	3	1	1	1	1	1	1	1	1	1	1	1	2	1	1	2	2	1	2	2	1	3	1	4	4	2	2	2	1	2	2	1.57143	1.09091	2.57143	1.5
1	1	1	1	2	4	2	2	5	3	3	1	1	1	1	1	1	1	1	1	1	2	3	3	3	1	2	4	2	1	1	2	1	3	#NULL!	#NULL!	#NULL!	#NULL!	#NULL!	#NULL!	#NULL!	#NULL!	1.85714	1.45455	#NULL!	#NULL!
2	1	2	4	1	4	1	1	5	1	1	3	1	3	2	2	1	1	1	1	1	2	2	1	2	2	2	3	2	1	2	1	1	3	#NULL!	#NULL!	#NULL!	#NULL!	#NULL!	#NULL!	#NULL!	#NULL!	1.85714	1.54545	#NULL!	#NULL!
2	1	1	1	1	4	1	1	4	1	1	3	1	3	2	1	1	3	2	1	1	2	3	1	1	1	2	1	1	1	2	2	1	3	#NULL!	#NULL!	#NULL!	#NULL!	#NULL!	#NULL!	#NULL!	#NULL!	1.42857	1.81818	#NULL!	#NULL!
1	1	1	1	1	4	2	2	5	3	2	2	3	3	2	2	2	2	1	1	2	2	2	2	1	2	2	2	2	1	2	2	4	3	#NULL!	#NULL!	#NULL!	#NULL!	#NULL!	#NULL!	#NULL!	#NULL!	1.85714	1.90909	#NULL!	#NULL!
2	1	6	2	7	2	2	2	1	1	1	2	2	2	1	1	2	1	1	1	2	2	1	1	3	2	2	3	1	1	4	2	3	3	#NULL!	#NULL!	#NULL!	#NULL!	#NULL!	#NULL!	#NULL!	#NULL!	2.14286	1.36364	#NULL!	#NULL!
2	1	1	1	1	4	1	1	5	1	1	3	1	2	2	1	2	2	1	1	1	2	2	1	1	2	2	2	1	1	1	1	3	3	#NULL!	#NULL!	#NULL!	#NULL!	#NULL!	#NULL!	#NULL!	#NULL!	1.42857	1.54545	#NULL!	#NULL!
2	1	1	2	3	4	2	3	5	1	3	3	2	3	2	3	2	3	2	1	2	2	2	1	2	2	2	3	2	2	4	2	3	2	2	2	2	2	2	3	2	2	2.42857	2.09091	2	2.75
2	1	1	3	1	2	2	3	3	1	1	1	1	1	1	1	1	1	1	1	1	1	1	1	1	2	2	2	2	2	2	2	3	2	2	2	2	2	2	3	2	1	2	1	1.85714	1.5
2	1	5	2	1	4	2	2	6	3	4	3	3	2	2	2	4	2	2	1	4	2	3	1	2	2	4	3	2	4	2	4	2	3	#NULL!	#NULL!	#NULL!	#NULL!	#NULL!	#NULL!	#NULL!	#NULL!	3	2.27273	#NULL!	#NULL!
2	1	4	2	5	3	1	1	4	1	2	2	3	4	4	3	2	3	2	3	4	4	4	2	1	2	2	4	4	4	2	2	2	2	2	2	2	4	4	2	2	2	2.85714	3.18182	2.57143	2.25
1	1	5	2	1	2	1	2	5	1	3	3	1	3	1	1	2	3	1	1	3	2	2	1	3	2	2	3	1	2	2	1	2	2	1	2	1	1	1	3	1	1	1.85714	1.81818	1.14286	2.5
1	1	4	2	4	3	1	1	5	1	1	2	2	2	2	2	2	2	2	2	2	2	2	2	1	2	2	2	2	2	2	2	3	2	2	2	2	2	2	2	2	2	2	2	2	1.75
1	1	5	3	3	5	2	1	5	1	3	4	2	4	2	4	4	3	2	2	3	2	3	2	1	2	2	3	2	1	4	2	2	2	2	2	2	2	2	2	2	2	2.28571	2.81818	2	2.75
1	1	2	2	3	4	1	1	7	1	2	3	2	3	2	3	2	4	2	3	3	2	2	2	1	1	2	3	2	2	2	1	2	2	2	2	2	2	2	2	2	2	1.85714	2.54545	2	2.25
2	1	5	1	3	2	2	2	4	1	1	1	2	1	1	1	1	2	2	2	1	1	1	1	1	2	2	2	2	2	2	2	1	3	#NULL!	#NULL!	#NULL!	#NULL!	#NULL!	#NULL!	#NULL!	#NULL!	2	1.27273	#NULL!	#NULL!
1	1	1	1	1	4	2	2	5	1	1	3	1	1	1	1	2	1	2	1	1	1	1	1	3	2	1	1	1	1	1	1	3	2	2	2	2	2	2	3	2	2	1.14286	1.18182	2	2
2	1	1	1	3	4	1	2	5	1	4	3	2	4	4	4	2	3	2	1	4	2	3	2	3	2	4	3	4	2	4	2	3	3	#NULL!	#NULL!	#NULL!	#NULL!	#NULL!	#NULL!	#NULL!	#NULL!	3	2.81818	#NULL!	#NULL!
2	1	3	2	3	4	2	1	6	1	4	1	4	4	2	3	2	3	2	1	1	2	3	1	3	2	2	1	2	1	2	2	3	3	#NULL!	#NULL!	#NULL!	#NULL!	#NULL!	#NULL!	#NULL!	#NULL!	1.71429	2.18182	#NULL!	#NULL!
1	1	4	2	1	2	1	2	5	1	1	3	1	1	2	3	1	2	2	1	2	2	1	1	1	1	2	2	2	1	2	4	1	2	2	2	1	2	2	2	2	2	2	1.63636	1.85714	1.75
1	1	5	2	4	2	1	1	5	1	3	3	3	3	2	3	2	3	2	2	3	4	3	3	1	2	2	3	2	2	2	2	3	1	2	2	2	2	2	4	2	2	2.14286	2.72727	2	3.25
2	2	1	2	7	4	1	3	7	1	1	3	1	3	2	3	2	3	2	1	1	2	2	1	1	2	4	3	2	1	4	2	3	3	#NULL!	#NULL!	#NULL!	#NULL!	#NULL!	#NULL!	#NULL!	#NULL!	2.57143	2	#NULL!	#NULL!
1	1	5	2	4	3	2	3	6	2	4	1	4	3	2	2	2	2	4	1	3	2	2	1	1	2	4	3	1	1	2	2	1	3	#NULL!	#NULL!	#NULL!	#NULL!	#NULL!	#NULL!	#NULL!	#NULL!	2.14286	2.18182	#NULL!	#NULL!
2	1	1	1	1	4	1	2	5	1	1	1	1	1	1	1	4	1	2	1	2	2	3	1	1	2	4	1	2	1	4	4	3	2	4	2	2	2	4	4	4	4	2.57143	1.72727	3.14286	1.75
1	1	2	2	3	4	1	1	5	1	3	4	3	3	2	3	1	3	2	2	2	2	2	2	1	1	2	3	2	2	2	2	2	2	2	2	2	2	2	3	2	2	2	2.18182	2	3.25
2	1	1	1	1	4	1	1	7	1	1	1	1	4	4	4	4	4	4	1	2	2	3	1	1	1	2	3	2	2	2	2	2	2	1	1	1	1	1	1	1	2	2	3	1.14286	1
2	2	2	1	4	5	1	2	6	1	3	3	3	4	2	3	2	1	2	2	2	2	3	2	1	2	2	2	4	2	2	2	2	2	2	2	2	2	4	2	2	2	2.28571	2.27273	2.28571	2.75
2	1	1	1	1	4	2	2	3	1	1	3	1	1	1	1	1	1	1	1	1	2	1	1	2	2	1	1	1	1	1	1	4	1	1	1	1	1	1	1	1	1	1.14286	1.09091	1	1.5
2	2	6	2	3	5	1	1	7	1	2	2	1	3	2	1	2	1	2	1	3	2	1	1	1	2	4	4	4	4	4	4	3	2	4	4	4	4	4	1	4	1	3.71429	1.72727	3.57143	1.5
1	3	2	2	6	4	1	2	6	3	4	3	1	3	2	2	2	3	2	1	3	4	4	2	1	1	2	2	2	4	4	4	3	3	#NULL!	#NULL!	#NULL!	#NULL!	#NULL!	#NULL!	#NULL!	#NULL!	2.71429	2.54545	#NULL!	#NULL!
2	2	1	2	1	4	1	1	7	3	1	3	1	4	4	4	2	4	2	1	1	2	2	1	1	2	2	3	2	2	4	2	2	3	#NULL!	#NULL!	#NULL!	#NULL!	#NULL!	#NULL!	#NULL!	#NULL!	2.42857	2.45455	#NULL!	#NULL!
1	1	1	3	3	4	1	2	5	1	4	1	1	3	2	2	2	2	1	1	1	2	1	1	1	2	2	1	2	1	2	2	3	2	4	1	2	2	2	1	1	2	1.71429	1.63636	2	1.75
2	1	6	2	3	3	1	2	5	1	3	3	1	4	2	3	4	3	2	2	2	2	2	1	2	2	2	1	4	1	4	2	1	2	4	2	2	4	2	1	1	2	2.28571	2.45455	2.42857	2
1	1	1	1	1	2	2	2	7	1	1	3	1	1	1	1	1	1	1	1	1	2	1	1	1	2	1	3	1	1	2	1	2	2	2	2	1	2	2	4	2	2	1.57143	1.09091	1.85714	2.25
2	1	2	3	4	4	2	1	6	3	3	1	3	3	2	3	2	2	1	1	2	2	3	2	3	2	2	3	2	2	2	2	2	#NULL!	1	1	1	1	1	1	1	1	2.14286	2.09091	1	2
1	1	1	2	3	4	1	2	5	1	2	2	1	1	1	1	2	2	1	1	1	2	1	1	3	1	2	3	1	2	2	2	2	3	#NULL!	#NULL!	#NULL!	#NULL!	#NULL!	#NULL!	#NULL!	#NULL!	1.85714	1.27273	#NULL!	#NULL!
2	1	1	2	1	4	1	3	3	3	1	2	1	3	2	1	2	1	2	1	1	1	3	1	3	2	2	3	1	1	1	1	2	3	#NULL!	#NULL!	#NULL!	#NULL!	#NULL!	#NULL!	#NULL!	#NULL!	1.57143	1.63636	#NULL!	#NULL!
1	1	6	2	3	4	1	3	3	1	3	3	1	3	2	3	2	2	1	1	1	2	2	2	2	2	4	1	4	2	4	4	3	2	4	1	2	2	1	1	1	1	3	1.90909	1.71429	2
1	1	6	2	1	2	1	2	7	1	4	3	3	3	2	3	2	1	2	1	3	2	3	2	1	2	2	3	2	2	4	2	3	2	2	2	2	2	2	4	2	2	2.42857	2.18182	2	3.5
2	2	2	2	1	4	2	2	3	3	3	1	1	3	2	2	4	2	2	1	3	4	4	3	1	2	2	3	2	2	2	2	2	3	#NULL!	#NULL!	#NULL!	#NULL!	#NULL!	#NULL!	#NULL!	#NULL!	2.14286	2.72727	#NULL!	#NULL!
2	3	2	1	7	2	1	1	7	1	3	3	3	3	2	3	1	3	1	1	1	2	1	1	1	2	1	1	1	2	1	2	1	2	2	2	2	2	2	3	2	2	1.42857	1.72727	2	3
1	1	1	1	3	4	2	2	7	3	1	1	1	4	4	3	2	3	2	2	3	2	3	3	3	1	4	4	4	4	4	4	3	3	#NULL!	#NULL!	#NULL!	#NULL!	#NULL!	#NULL!	#NULL!	#NULL!	3.57143	2.81818	#NULL!	#NULL!
1	1	6	2	6	2	2	2	6	1	1	1	1	3	2	1	2	1	4	1	4	1	1	1	3	2	2	1	2	1	4	4	3	1	2	2	2	2	2	3	2	2	2.28571	1.90909	2	1.5
2	1	2	2	7	4	2	3	5	1	1	3	1	3	2	2	2	3	2	1	1	2	2	2	1	1	2	3	2	2	2	2	2	3	#NULL!	#NULL!	#NULL!	#NULL!	#NULL!	#NULL!	#NULL!	#NULL!	2	2	#NULL!	#NULL!
2	3	2	1	7	1	1	2	6	1	4	4	4	4	2	3	2	2	2	4	3	4	4	4	1	1	4	4	4	2	2	4	1	1	4	4	2	4	4	4	4	4	3	3.09091	3.71429	4
2	1	1	1	1	4	1	2	5	1	1	2	1	3	2	3	1	3	2	1	1	2	2	2	3	2	2	3	2	2	4	2	3	2	4	2	2	2	2	3	2	1	2.42857	2	2.14286	1.75
1	1	3	1	1	2	1	3	3	3	1	4	1	1	2	1	2	1	2	1	1	2	1	1	3	2	1	1	1	1	1	1	1	3	#NULL!	#NULL!	#NULL!	#NULL!	#NULL!	#NULL!	#NULL!	#NULL!	1.14286	1.36364	#NULL!	#NULL!
2	1	2	1	7	1	1	1	7	1	4	4	3	3	2	3	2	3	2	3	3	4	4	3	1	1	4	4	4	4	4	4	1	1	4	4	2	2	2	4	4	2	3.57143	2.90909	2.85714	3.75
2	2	5	2	6	2	2	2	4	1	3	1	1	3	2	1	2	1	2	1	2	2	1	1	3	2	2	2	2	2	4	2	3	2	2	2	2	2	2	2	2	2	2.28571	1.63636	2	1.75
1	1	2	1	1	2	1	2	3	1	3	1	1	3	2	1	1	3	2	1	1	2	1	2	1	2	2	3	2	1	4	2	3	2	2	2	1	2	2	1	2	1	2.28571	1.72727	1.71429	1.5
1	1	1	1	5	4	1	2	4	1	3	3	1	2	2	1	2	2	1	3	1	2	2	2	3	2	2	2	2	2	4	2	3	2	2	2	2	4	2	3	2	1	2.28571	1.81818	2.14286	2.5
1	1	1	1	1	2	2	2	4	3	1	1	1	1	1	1	1	1	1	1	1	2	1	1	1	1	4	3	1	2	4	2	2	2	1	1	1	1	1	1	1	1	2.42857	1.09091	1	1
1	1	3	1	3	3	2	2	4	3	3	3	2	3	2	3	2	4	2	1	2	2	3	2	1	2	2	2	4	2	4	2	4	1	2	2	4	2	2	4	2	1	2.57143	2.36364	2.14286	3
2	1	5	1	1	2	2	2	1	1	1	1	1	1	1	1	2	2	4	1	1	4	1	1	1	2	2	1	2	1	2	2	1	1	2	2	2	1	1	1	1	1	1.71429	1.72727	1.42857	1
1	1	1	4	4	4	1	1	5	3	4	3	4	3	2	1	2	1	2	1	2	2	1	1	3	1	2	2	1	1	2	1	4	3	#NULL!	#NULL!	#NULL!	#NULL!	#NULL!	#NULL!	#NULL!	#NULL!	1.42857	1.63636	#NULL!	#NULL!
1	1	6	2	1	3	2	2	6	1	4	3	1	1	1	1	2	1	1	1	1	2	1	1	1	1	2	2	1	2	2	2	2	2	2	2	2	2	2	2	2	2	1.71429	1.18182	2	2.5
2	1	1	2	1	3	2	1	3	1	1	2	2	1	1	1	1	1	1	1	1	2	1	1	1	2	1	1	1	1	1	1	2	3	#NULL!	#NULL!	#NULL!	#NULL!	#NULL!	#NULL!	#NULL!	#NULL!	1.14286	1.09091	#NULL!	#NULL!
2	2	5	2	3	5	2	2	5	1	4	3	4	3	2	1	4	3	4	2	3	4	3	3	1	1	4	3	2	2	2	2	2	3	#NULL!	#NULL!	#NULL!	#NULL!	#NULL!	#NULL!	#NULL!	#NULL!	2.28571	2.90909	#NULL!	#NULL!
1	2	3	2	4	2	2	1	3	3	1	4	3	3	1	2	2	1	2	2	3	2	3	1	3	2	2	2	2	2	2	2	2	3	#NULL!	#NULL!	#NULL!	#NULL!	#NULL!	#NULL!	#NULL!	#NULL!	2	2	#NULL!	#NULL!
2	1	1	2	3	4	2	1	6	1	2	2	1	3	2	3	2	3	4	1	3	2	2	2	1	2	2	3	1	2	2	1	2	3	#NULL!	#NULL!	#NULL!	#NULL!	#NULL!	#NULL!	#NULL!	#NULL!	1.85714	2.45455	#NULL!	#NULL!
1	1	2	2	7	3	2	1	5	1	1	2	2	2	2	3	2	3	2	1	2	2	2	1	1	2	2	2	1	1	2	2	4	2	2	2	2	2	2	4	1	1	1.71429	2	1.71429	2.25
1	1	1	2	1	4	2	2	5	1	3	3	3	2	2	3	2	2	1	1	1	2	1	1	3	2	2	2	2	1	2	2	3	2	2	2	2	2	2	4	1	1	1.85714	1.63636	1.71429	3.25
1	1	1	1	3	4	1	1	4	3	4	1	1	1	1	3	2	1	1	1	3	2	1	1	2	2	2	3	1	2	4	1	3	3	#NULL!	#NULL!	#NULL!	#NULL!	#NULL!	#NULL!	#NULL!	#NULL!	2.14286	1.54545	#NULL!	#NULL!
1	1	4	1	1	4	1	1	5	3	1	3	1	3	1	1	2	1	1	1	2	2	1	1	1	2	2	2	2	1	2	2	3	2	4	2	4	1	1	2	2	1	1.85714	1.45455	2.14286	1.75
2	1	1	1	1	4	1	1	3	1	1	2	1	2	2	1	4	4	4	1	3	2	2	2	1	2	2	3	2	2	2	2	2	3	#NULL!	#NULL!	#NULL!	#NULL!	#NULL!	#NULL!	#NULL!	#NULL!	2.14286	2.45455	#NULL!	#NULL!
1	1	3	2	1	4	1	3	4	1	1	3	1	2	1	2	2	2	2	1	1	2	1	3	1	1	2	2	1	1	2	2	1	1	2	2	2	1	1	4	2	1	1.57143	1.72727	1.57143	2.25
2	1	2	2	4	4	1	3	5	1	3	2	1	3	1	1	1	1	1	1	1	2	1	1	3	2	1	1	1	1	2	1	2	1	1	1	1	1	1	4	1	1	1.28571	1.27273	1	2.5
2	3	2	1	5	3	2	1	5	1	1	3	2	3	2	2	2	1	2	2	1	2	2	2	2	2	2	2	2	1	2	2	1	2	2	2	2	2	2	3	2	2	1.85714	1.90909	2	2.25
2	1	1	1	4	4	1	2	7	1	3	3	3	3	2	3	2	3	2	1	2	2	3	3	1	1	2	3	2	2	2	2	2	3	#NULL!	#NULL!	#NULL!	#NULL!	#NULL!	#NULL!	#NULL!	#NULL!	2	2.36364	#NULL!	#NULL!
2	1	1	1	4	4	1	3	4	2	2	3	3	2	1	2	2	2	2	1	3	2	2	3	3	2	2	2	2	2	2	2	1	2	2	4	1	2	2	4	2	2	2	2	2.14286	3
2	1	1	2	1	5	1	1	6	1	1	3	1	3	1	1	2	1	1	1	1	2	1	1	3	2	1	1	1	1	1	1	4	3	#NULL!	#NULL!	#NULL!	#NULL!	#NULL!	#NULL!	#NULL!	#NULL!	1.14286	1.36364	#NULL!	#NULL!
2	1	4	1	7	2	2	2	7	3	1	4	1	1	1	1	1	2	1	1	1	2	1	1	1	2	2	1	1	1	2	2	1	2	1	2	1	2	2	2	2	2	1.57143	1.18182	1.71429	2
2	1	1	2	1	4	1	2	4	1	3	4	1	3	2	2	2	4	4	1	1	2	3	1	1	2	2	3	2	2	2	2	2	3	#NULL!	#NULL!	#NULL!	#NULL!	#NULL!	#NULL!	#NULL!	#NULL!	2.14286	2.27273	#NULL!	#NULL!
2	1	4	1	1	4	1	2	7	1	1	3	1	1	1	3	2	1	2	1	3	2	1	1	1	2	2	2	2	1	2	2	4	2	2	2	2	2	2	3	1	1	1.85714	1.63636	1.71429	2
1	1	5	2	2	2	2	2	5	3	4	1	4	4	4	4	4	4	2	3	3	2	4	3	1	2	4	3	2	2	4	2	3	2	2	4	4	2	4	3	4	2	2.71429	3.36364	3.14286	3
1	1	1	1	1	4	2	3	6	3	1	3	1	4	2	4	4	4	2	1	4	4	3	1	2	2	1	3	1	2	2	4	4	2	2	2	2	4	2	1	2	1	2.14286	3	2.14286	1.5
2	1	1	1	4	4	1	1	4	1	1	3	1	1	2	2	2	2	2	2	2	2	2	2	1	2	2	2	2	2	2	2	3	2	2	2	1	2	2	3	2	1	2	1.90909	1.71429	2
2	2	1	2	1	4	2	1	7	1	1	2	1	3	1	3	2	4	2	3	2	2	2	4	2	2	2	3	2	4	2	1	2	3	#NULL!	#NULL!	#NULL!	#NULL!	#NULL!	#NULL!	#NULL!	#NULL!	2.28571	2.54545	#NULL!	#NULL!
1	1	1	1	1	4	1	3	5	1	1	3	3	1	1	1	1	1	1	1	1	2	1	1	1	1	2	1	1	1	2	1	1	2	2	2	1	2	1	1	1	1	1.28571	1.09091	1.42857	2
2	1	5	2	7	4	1	2	5	1	1	1	1	2	2	1	1	1	2	1	1	1	1	1	1	2	2	1	1	1	1	2	1	3	#NULL!	#NULL!	#NULL!	#NULL!	#NULL!	#NULL!	#NULL!	#NULL!	1.42857	1.27273	#NULL!	#NULL!
1	2	6	2	4	2	1	3	5	3	3	2	2	3	2	3	2	3	2	1	1	2	3	1	1	2	2	2	2	2	4	2	1	2	4	2	2	4	1	3	2	1	2.28571	2.09091	2.28571	2.5
1	1	1	3	1	4	2	2	5	1	1	3	1	1	1	1	2	1	1	1	1	1	1	1	3	1	2	3	1	2	2	1	2	3	#NULL!	#NULL!	#NULL!	#NULL!	#NULL!	#NULL!	#NULL!	#NULL!	1.71429	1.09091	#NULL!	#NULL!
1	1	5	1	3	3	2	3	6	1	4	1	4	2	2	2	2	2	1	1	1	2	1	1	1	2	2	3	2	2	2	2	4	1	2	2	1	1	1	4	1	1	2.14286	1.54545	1.28571	3.25
1	1	6	2	1	4	2	2	2	1	1	1	1	1	1	1	2	1	2	1	1	2	2	2	1	2	2	2	2	1	2	2	2	3	#NULL!	#NULL!	#NULL!	#NULL!	#NULL!	#NULL!	#NULL!	#NULL!	1.85714	1.45455	#NULL!	#NULL!
1	1	2	2	1	4	2	2	3	1	1	1	1	1	1	1	2	3	2	1	3	2	1	1	3	1	2	1	1	1	4	4	3	3	#NULL!	#NULL!	#NULL!	#NULL!	#NULL!	#NULL!	#NULL!	#NULL!	2	1.63636	#NULL!	#NULL!
1	1	1	4	1	4	1	2	5	3	1	3	1	1	2	2	2	1	1	3	1	2	2	3	1	2	2	3	2	2	2	2	2	1	2	2	2	2	2	4	2	2	2.14286	1.81818	2	2.25
1	2	1	3	4	4	1	2	4	1	3	3	2	3	2	3	4	1	2	1	3	2	3	2	1	2	2	2	2	1	4	4	3	2	2	2	2	2	2	1	2	1	2.42857	2.36364	1.85714	2.25
2	1	5	1	1	2	2	1	5	1	3	2	1	4	4	3	4	4	4	3	3	2	3	2	3	2	2	3	2	2	2	4	4	3	#NULL!	#NULL!	#NULL!	#NULL!	#NULL!	#NULL!	#NULL!	#NULL!	2.42857	3.27273	#NULL!	#NULL!
1	1	1	1	1	4	2	2	7	1	1	3	1	4	2	3	2	3	2	1	1	2	2	2	2	2	2	3	1	1	2	2	3	3	#NULL!	#NULL!	#NULL!	#NULL!	#NULL!	#NULL!	#NULL!	#NULL!	1.85714	2.18182	#NULL!	#NULL!
1	1	1	1	1	4	1	2	5	3	1	3	3	1	1	1	1	1	1	1	1	2	1	1	3	2	1	1	1	1	1	1	2	3	#NULL!	#NULL!	#NULL!	#NULL!	#NULL!	#NULL!	#NULL!	#NULL!	1.14286	1.09091	#NULL!	#NULL!
1	1	1	1	4	4	2	1	5	2	4	3	4	2	2	1	4	1	1	1	1	1	1	1	1	2	1	1	1	1	2	1	4	2	2	2	1	1	1	2	1	1	1.28571	1.45455	1.28571	3.25
2	2	6	3	3	4	1	2	5	1	3	3	1	3	2	3	4	2	2	1	2	2	3	2	2	2	2	2	2	2	2	2	1	2	2	2	1	2	2	2	2	1	2	2.36364	1.71429	2.25
1	2	6	4	3	4	2	3	5	1	3	3	3	3	2	2	2	3	2	1	1	2	1	1	3	2	2	2	2	1	2	2	4	2	2	2	2	2	2	3	2	1	1.85714	1.81818	1.85714	3
2	1	5	2	1	4	1	3	5	1	1	2	1	3	2	2	2	2	2	2	3	2	2	3	3	2	4	2	2	1	4	4	1	1	2	2	2	2	2	1	2	2	2.71429	2.27273	2	1.25
2	2	5	2	2	5	1	3	7	1	3	4	4	4	2	2	2	2	2	1	3	2	2	2	2	2	2	3	2	2	2	2	4	2	2	2	2	2	2	2	2	2	2.14286	2.18182	2	3.25
1	1	3	2	1	4	2	1	6	1	1	3	1	1	1	1	1	2	2	1	1	2	1	1	1	2	2	1	2	1	2	2	3	2	2	2	1	1	2	1	2	1	1.71429	1.27273	1.57143	1.5
1	1	1	2	3	4	2	3	5	1	4	2	2	2	2	2	2	2	2	1	2	2	2	2	3	2	2	2	2	1	2	4	2	3	#NULL!	#NULL!	#NULL!	#NULL!	#NULL!	#NULL!	#NULL!	#NULL!	2.14286	1.90909	#NULL!	#NULL!
1	1	1	2	4	3	2	2	7	2	3	3	1	3	4	4	4	3	2	1	3	2	3	3	2	1	2	2	2	2	4	4	4	2	2	2	2	2	4	1	2	1	2.42857	2.90909	2.14286	2
1	1	5	1	7	1	2	2	7	1	1	1	1	4	4	3	4	3	2	1	4	4	3	3	2	2	4	4	2	2	4	4	1	1	2	2	2	2	2	1	1	1	3.14286	3.18182	1.71429	1
2	1	1	1	1	4	1	1	4	1	1	3	1	1	1	2	2	1	2	1	2	2	3	2	1	2	2	2	2	2	2	2	4	3	#NULL!	#NULL!	#NULL!	#NULL!	#NULL!	#NULL!	#NULL!	#NULL!	2	1.72727	#NULL!	#NULL!
1	1	1	2	5	4	1	2	2	1	2	3	1	1	1	1	1	1	1	1	1	1	1	1	1	2	1	1	1	1	2	2	4	1	2	2	1	2	2	3	2	2	1.42857	1	1.85714	2.25
1	1	2	2	7	3	2	2	6	1	3	2	3	3	2	2	2	2	2	1	1	2	1	3	1	2	2	2	2	2	2	2	3	3	#NULL!	#NULL!	#NULL!	#NULL!	#NULL!	#NULL!	#NULL!	#NULL!	2	1.90909	#NULL!	#NULL!
1	1	1	1	1	4	1	3	5	1	1	3	1	3	2	2	2	3	2	1	3	2	3	2	3	2	2	3	2	2	2	2	2	3	#NULL!	#NULL!	#NULL!	#NULL!	#NULL!	#NULL!	#NULL!	#NULL!	2.14286	2.27273	#NULL!	#NULL!
1	1	6	2	7	4	2	2	5	1	1	3	1	3	2	2	2	2	1	1	1	2	3	3	3	2	2	2	4	2	4	4	1	2	2	2	2	4	4	3	2	2	2.85714	2	2.57143	2
1	1	2	2	3	2	1	2	4	1	3	3	3	3	2	3	2	3	2	3	3	2	3	3	2	1	2	3	2	2	2	4	1	3	#NULL!	#NULL!	#NULL!	#NULL!	#NULL!	#NULL!	#NULL!	#NULL!	2.28571	2.63636	#NULL!	#NULL!
2	1	1	1	1	2	1	2	6	3	1	4	3	3	2	2	4	3	4	3	2	2	1	1	2	2	4	2	4	2	4	4	1	3	#NULL!	#NULL!	#NULL!	#NULL!	#NULL!	#NULL!	#NULL!	#NULL!	3.14286	2.45455	#NULL!	#NULL!
2	1	1	2	1	4	1	1	7	1	1	1	2	1	1	1	1	1	1	1	1	1	1	1	2	2	2	1	1	1	1	1	4	3	#NULL!	#NULL!	#NULL!	#NULL!	#NULL!	#NULL!	#NULL!	#NULL!	1.28571	1	#NULL!	#NULL!
2	1	1	2	1	4	1	2	7	1	1	1	1	1	1	1	1	1	1	1	1	1	1	1	2	2	1	1	1	1	1	1	4	3	#NULL!	#NULL!	#NULL!	#NULL!	#NULL!	#NULL!	#NULL!	#NULL!	1.14286	1	#NULL!	#NULL!
1	1	1	1	1	4	1	1	3	1	1	1	1	1	1	1	2	2	4	1	3	4	1	1	3	2	1	1	2	2	2	2	3	2	4	4	2	2	2	1	1	1	1.71429	1.90909	2.28571	1
1	2	6	2	3	3	2	3	5	1	4	2	4	3	2	3	2	2	2	1	3	2	2	2	1	1	2	2	2	2	2	2	3	3	#NULL!	#NULL!	#NULL!	#NULL!	#NULL!	#NULL!	#NULL!	#NULL!	1.85714	2.18182	#NULL!	#NULL!
1	2	6	2	3	3	2	3	5	1	3	2	3	2	2	2	2	2	2	1	2	2	2	1	1	2	2	2	2	2	2	2	3	3	#NULL!	#NULL!	#NULL!	#NULL!	#NULL!	#NULL!	#NULL!	#NULL!	2	1.81818	#NULL!	#NULL!
1	1	2	3	3	5	2	1	6	1	4	4	1	2	2	2	4	2	2	1	4	2	3	3	3	2	2	2	4	2	4	4	1	3	#NULL!	#NULL!	#NULL!	#NULL!	#NULL!	#NULL!	#NULL!	#NULL!	2.85714	2.45455	#NULL!	#NULL!
1	1	2	4	1	5	2	1	1	3	1	3	1	1	1	1	1	1	2	1	1	2	2	1	2	2	1	1	1	1	1	1	4	3	#NULL!	#NULL!	#NULL!	#NULL!	#NULL!	#NULL!	#NULL!	#NULL!	1.14286	1.27273	#NULL!	#NULL!
1	1	1	1	1	4	2	3	5	1	1	4	3	1	2	2	1	1	2	1	1	2	1	1	3	1	2	3	2	2	2	2	4	2	2	2	2	2	2	1	1	1	2	1.36364	1.71429	2.25
1	1	1	4	1	4	2	1	3	1	1	3	1	3	2	3	2	3	2	1	1	2	3	3	1	2	2	3	2	2	4	2	3	3	#NULL!	#NULL!	#NULL!	#NULL!	#NULL!	#NULL!	#NULL!	#NULL!	2.42857	2.27273	#NULL!	#NULL!
1	1	1	4	1	4	2	1	3	1	1	3	1	3	2	3	2	3	2	1	1	2	3	3	1	2	2	3	2	2	4	2	3	3	#NULL!	#NULL!	#NULL!	#NULL!	#NULL!	#NULL!	#NULL!	#NULL!	2.42857	2.27273	#NULL!	#NULL!
1	1	1	4	3	4	2	2	4	2	4	2	2	3	2	1	2	2	4	1	1	2	1	3	1	2	2	2	2	1	2	2	2	3	#NULL!	#NULL!	#NULL!	#NULL!	#NULL!	#NULL!	#NULL!	#NULL!	1.85714	2	#NULL!	#NULL!
2	1	1	2	1	4	1	3	5	3	1	3	1	3	2	2	2	4	2	3	3	2	2	2	3	2	4	3	2	2	2	2	2	3	#NULL!	#NULL!	#NULL!	#NULL!	#NULL!	#NULL!	#NULL!	#NULL!	2.42857	2.45455	#NULL!	#NULL!
2	1	1	2	1	4	1	3	7	1	2	3	1	1	1	1	1	1	2	3	1	2	1	3	1	2	4	1	1	1	4	2	4	3	#NULL!	#NULL!	#NULL!	#NULL!	#NULL!	#NULL!	#NULL!	#NULL!	2.14286	1.54545	#NULL!	#NULL!
2	2	3	2	1	4	1	3	5	1	3	1	2	4	4	3	2	4	2	1	4	2	3	2	3	2	2	3	2	1	2	2	1	3	#NULL!	#NULL!	#NULL!	#NULL!	#NULL!	#NULL!	#NULL!	#NULL!	2	2.81818	#NULL!	#NULL!
2	1	2	1	4	3	2	2	6	1	4	3	4	3	2	3	2	3	2	1	1	2	3	1	1	1	4	2	2	1	4	2	1	2	2	2	1	2	1	4	2	2	2.28571	2.09091	1.71429	3.75
2	1	4	3	1	4	1	2	5	1	1	1	1	1	1	1	1	1	1	1	1	1	1	1	1	2	1	1	1	1	1	1	1	3	#NULL!	#NULL!	#NULL!	#NULL!	#NULL!	#NULL!	#NULL!	#NULL!	1.14286	1	#NULL!	#NULL!
2	1	4	1	2	3	2	2	5	1	1	2	2	3	2	4	2	1	2	3	2	2	3	2	1	1	4	3	2	4	4	4	2	2	2	2	2	4	4	1	2	1	3.14286	2.36364	2.42857	1.5
2	1	1	2	1	4	1	3	3	1	1	2	1	2	1	2	1	1	1	1	1	2	1	1	3	2	2	2	1	1	1	1	3	3	#NULL!	#NULL!	#NULL!	#NULL!	#NULL!	#NULL!	#NULL!	#NULL!	1.42857	1.27273	#NULL!	#NULL!
1	1	3	2	2	4	1	3	4	3	3	3	4	4	2	3	2	2	4	4	3	2	3	3	3	2	2	1	1	1	4	1	3	2	2	2	2	2	4	2	1	1	1.71429	2.90909	2	3
1	1	1	2	5	4	2	1	6	1	1	2	2	3	2	3	1	3	2	2	2	2	2	2	1	1	2	3	2	2	2	2	2	2	2	2	2	2	2	3	2	2	2	2.18182	2	2
2	1	3	1	1	4	1	1	5	1	2	4	1	3	2	2	2	2	2	1	1	2	2	1	1	2	2	2	2	1	2	2	3	3	#NULL!	#NULL!	#NULL!	#NULL!	#NULL!	#NULL!	#NULL!	#NULL!	1.85714	1.81818	#NULL!	#NULL!
1	1	1	2	1	4	2	3	7	1	2	3	1	3	2	2	1	3	2	1	1	2	2	1	1	2	2	2	2	1	2	2	1	3	#NULL!	#NULL!	#NULL!	#NULL!	#NULL!	#NULL!	#NULL!	#NULL!	1.85714	1.81818	#NULL!	#NULL!
2	1	6	2	1	4	1	1	5	1	4	1	1	4	2	3	2	3	1	1	3	2	3	1	3	2	4	3	4	1	4	4	1	3	#NULL!	#NULL!	#NULL!	#NULL!	#NULL!	#NULL!	#NULL!	#NULL!	3.14286	2.27273	#NULL!	#NULL!
2	1	1	2	3	4	1	1	4	1	1	2	4	2	1	1	1	1	1	1	1	1	1	1	1	2	2	2	1	2	2	2	4	3	#NULL!	#NULL!	#NULL!	#NULL!	#NULL!	#NULL!	#NULL!	#NULL!	1.85714	1.09091	#NULL!	#NULL!
2	1	5	2	6	5	1	1	5	1	3	1	3	2	1	1	2	3	2	1	3	2	3	3	3	2	2	3	2	1	2	2	3	3	#NULL!	#NULL!	#NULL!	#NULL!	#NULL!	#NULL!	#NULL!	#NULL!	2	2.09091	#NULL!	#NULL!
2	1	5	2	5	4	1	3	5	1	2	4	1	3	2	2	2	4	2	1	1	2	1	1	3	2	2	3	1	1	2	2	4	3	#NULL!	#NULL!	#NULL!	#NULL!	#NULL!	#NULL!	#NULL!	#NULL!	1.85714	1.90909	#NULL!	#NULL!
1	1	4	2	1	4	2	2	5	1	1	2	1	2	2	3	1	2	2	1	3	2	1	1	3	2	2	3	1	2	2	2	2	2	2	2	1	2	2	3	1	1	2	1.81818	1.57143	1.75
2	1	3	1	1	2	1	2	6	1	1	2	3	3	2	2	2	3	4	1	3	4	3	1	1	2	4	3	4	2	4	4	4	2	2	4	4	4	2	2	2	2	3.28571	2.54545	2.85714	2
2	1	1	1	1	4	2	2	1	1	1	3	2	1	1	2	1	2	1	1	1	2	2	1	1	2	1	2	1	1	2	1	2	3	#NULL!	#NULL!	#NULL!	#NULL!	#NULL!	#NULL!	#NULL!	#NULL!	1.42857	1.36364	#NULL!	#NULL!
1	1	2	1	1	4	1	1	5	1	1	1	1	1	1	3	2	3	2	1	3	2	2	3	1	2	2	2	2	2	2	2	1	2	2	2	2	1	2	4	2	2	2	2.09091	1.85714	1.75
2	1	6	2	7	2	2	2	1	1	2	1	2	1	2	1	2	1	2	1	2	1	1	1	3	2	2	1	2	1	4	2	3	3	#NULL!	#NULL!	#NULL!	#NULL!	#NULL!	#NULL!	#NULL!	#NULL!	2	1.36364	#NULL!	#NULL!
2	2	1	2	1	4	2	3	5	2	1	3	3	1	2	3	2	3	2	1	3	2	2	2	1	1	2	3	2	1	2	1	2	1	2	2	2	2	2	3	2	2	1.71429	2.09091	2	2.5
2	1	1	2	3	4	1	1	7	1	4	1	1	2	1	1	2	2	1	1	1	2	2	1	1	2	2	2	2	1	2	2	2	3	#NULL!	#NULL!	#NULL!	#NULL!	#NULL!	#NULL!	#NULL!	#NULL!	1.85714	1.45455	#NULL!	#NULL!
1	1	6	1	1	2	2	2	7	3	2	4	1	3	2	4	2	3	4	3	3	4	3	1	1	1	4	4	4	2	4	4	3	1	4	4	2	4	2	1	2	2	3.28571	2.90909	2.85714	2
1	1	1	2	1	4	2	3	5	3	1	3	2	3	1	1	1	3	1	1	1	1	1	1	1	1	2	1	1	1	2	2	2	2	2	1	1	1	1	1	1	1	1.42857	1.36364	1.14286	1.75
2	1	5	2	1	3	2	2	7	3	1	3	2	1	1	1	2	1	1	3	3	2	1	1	1	2	1	1	1	1	2	2	4	2	2	2	1	1	1	1	1	1	1.42857	1.54545	1.28571	1.75
2	1	1	1	2	4	1	1	4	1	3	3	2	3	2	3	4	3	2	1	4	2	3	2	3	2	2	1	2	1	2	2	3	3	#NULL!	#NULL!	#NULL!	#NULL!	#NULL!	#NULL!	#NULL!	#NULL!	1.71429	2.63636	#NULL!	#NULL!
1	1	1	1	2	4	1	1	7	3	3	3	3	4	2	3	2	3	4	1	3	4	1	3	1	1	4	4	2	1	4	2	1	3	#NULL!	#NULL!	#NULL!	#NULL!	#NULL!	#NULL!	#NULL!	#NULL!	2.57143	2.72727	#NULL!	#NULL!
1	1	1	2	3	4	1	2	5	1	1	2	2	2	2	4	2	4	4	1	3	2	4	1	1	2	2	2	4	2	4	2	4	3	#NULL!	#NULL!	#NULL!	#NULL!	#NULL!	#NULL!	#NULL!	#NULL!	2.57143	2.63636	#NULL!	#NULL!
2	1	1	1	1	4	2	2	7	1	1	2	1	3	2	4	2	3	2	1	1	2	3	2	1	2	2	3	2	2	2	2	3	3	#NULL!	#NULL!	#NULL!	#NULL!	#NULL!	#NULL!	#NULL!	#NULL!	2.14286	2.27273	#NULL!	#NULL!
2	2	2	1	3	4	2	1	5	1	4	1	1	4	2	3	2	3	2	1	2	2	3	1	3	2	2	3	2	2	2	2	4	3	#NULL!	#NULL!	#NULL!	#NULL!	#NULL!	#NULL!	#NULL!	#NULL!	2.14286	2.27273	#NULL!	#NULL!
2	1	2	1	1	4	1	2	2	1	3	3	1	2	2	2	2	3	2	3	3	2	3	2	1	2	2	3	2	2	2	2	3	2	2	2	2	2	2	2	1	2	2.14286	2.36364	1.85714	2.25
2	1	1	2	3	4	1	2	5	3	4	4	3	4	2	3	4	3	2	3	3	4	3	2	1	2	4	3	4	4	4	2	3	2	2	4	4	2	2	3	2	2	3.28571	3	2.57143	3.5
2	1	1	3	4	4	1	1	6	1	4	2	4	4	2	3	2	2	4	1	3	2	2	3	2	2	1	4	2	1	2	2	2	3	#NULL!	#NULL!	#NULL!	#NULL!	#NULL!	#NULL!	#NULL!	#NULL!	2	2.54545	#NULL!	#NULL!
1	1	5	1	1	2	1	3	5	3	1	2	1	4	2	3	2	3	2	1	1	2	3	3	2	2	2	3	4	2	4	2	3	1	2	4	2	2	2	2	2	2	2.71429	2.36364	2.28571	1.5
1	2	1	3	1	4	1	2	3	1	3	3	3	1	2	2	2	2	1	1	1	2	2	1	3	1	2	3	1	1	4	2	2	2	2	2	2	2	2	2	2	2	2	1.54545	2	2.75
1	1	1	1	3	4	1	1	2	1	2	1	4	2	2	2	1	2	2	1	1	2	2	2	3	2	2	2	2	2	2	2	3	3	#NULL!	#NULL!	#NULL!	#NULL!	#NULL!	#NULL!	#NULL!	#NULL!	2	1.72727	#NULL!	#NULL!
2	2	2	2	5	4	2	3	6	1	3	2	4	3	2	4	4	3	4	4	4	4	4	4	1	2	2	3	2	2	4	4	1	1	2	2	4	4	2	4	4	4	2.71429	3.63636	3.14286	3.25
1	2	1	2	4	4	1	2	5	1	4	2	4	3	2	3	2	2	2	1	2	4	2	2	1	1	4	3	2	2	4	4	4	2	2	4	1	2	2	4	2	2	2.85714	2.27273	2.14286	3.5
1	2	6	2	4	3	1	2	6	1	3	4	4	3	2	2	2	2	2	1	4	2	3	3	2	2	2	3	4	2	4	2	2	1	4	2	2	2	2	3	2	4	2.71429	2.36364	2.57143	3.5
2	1	6	2	3	4	1	1	5	1	3	1	3	4	4	3	4	3	2	2	2	2	2	2	1	2	4	3	2	2	4	2	4	2	4	2	2	2	2	3	2	1	2.71429	2.72727	2.14286	2.5
2	1	5	1	1	2	2	2	7	3	3	1	2	2	2	1	2	4	2	1	3	2	2	1	1	2	2	2	2	1	2	2	4	3	#NULL!	#NULL!	#NULL!	#NULL!	#NULL!	#NULL!	#NULL!	#NULL!	1.85714	2	#NULL!	#NULL!
2	1	6	2	3	4	1	1	5	1	3	1	3	4	4	3	2	3	2	2	2	2	2	2	1	2	4	3	2	2	4	2	4	2	4	2	1	2	2	3	2	2	2.71429	2.54545	2.14286	2.5
1	3	3	2	3	5	1	1	5	1	4	3	2	3	2	2	2	2	2	1	1	2	1	1	1	1	2	2	2	2	2	2	2	2	2	2	2	2	2	1	1	1	1.85714	1.72727	1.71429	2.5
1	1	5	1	3	1	1	2	1	3	4	1	1	3	2	2	2	3	2	1	1	1	1	1	1	2	2	1	2	2	2	1	3	2	2	2	1	2	2	1	2	1	1.71429	1.72727	1.71429	1.75
2	1	1	1	1	4	1	2	2	1	1	1	1	1	1	1	1	1	1	1	3	1	1	1	1	2	1	1	1	1	2	1	3	3	#NULL!	#NULL!	#NULL!	#NULL!	#NULL!	#NULL!	#NULL!	#NULL!	1.28571	1.18182	#NULL!	#NULL!
1	2	6	1	2	2	2	1	2	1	4	3	4	4	4	4	2	3	4	1	3	2	3	2	1	2	2	3	2	2	4	4	3	2	2	2	1	2	2	1	4	2	2.71429	2.90909	2.14286	3
2	1	1	3	4	4	1	3	7	1	1	3	2	3	2	1	1	1	2	1	1	4	2	1	2	2	2	1	1	1	2	1	1	3	#NULL!	#NULL!	#NULL!	#NULL!	#NULL!	#NULL!	#NULL!	#NULL!	1.42857	1.72727	#NULL!	#NULL!
1	1	1	3	1	4	1	2	5	3	1	1	2	4	1	2	4	2	1	2	1	2	3	3	1	1	1	2	2	2	2	2	1	2	4	2	2	2	2	2	2	2	1.71429	2.27273	2.28571	1.5
2	1	2	2	4	4	2	3	6	1	1	1	1	4	2	3	1	3	2	2	1	4	2	1	1	2	4	3	2	1	4	2	3	3	#NULL!	#NULL!	#NULL!	#NULL!	#NULL!	#NULL!	#NULL!	#NULL!	2.57143	2.27273	#NULL!	#NULL!
2	1	1	2	1	4	1	1	1	1	1	1	1	2	2	1	1	1	1	1	1	1	1	1	1	2	2	3	1	1	2	1	3	2	2	1	2	4	2	3	2	2	1.71429	1.18182	2.14286	1.5
2	2	1	1	4	3	2	1	5	1	2	1	3	2	2	2	2	4	2	1	1	2	2	3	1	2	2	3	1	1	1	2	2	2	2	4	1	2	2	1	2	2	1.71429	2.09091	2.14286	1.75
1	1	3	1	3	4	2	2	5	1	2	2	3	3	2	2	2	1	1	1	1	1	1	1	1	2	2	1	1	1	1	1	1	2	1	1	1	1	1	1	2	2	1.28571	1.45455	1.28571	2
1	1	1	2	4	4	2	3	5	1	4	2	1	2	2	2	2	2	2	1	2	2	2	2	3	2	2	3	2	1	4	2	2	3	#NULL!	#NULL!	#NULL!	#NULL!	#NULL!	#NULL!	#NULL!	#NULL!	2.28571	1.90909	#NULL!	#NULL!
2	1	1	2	3	4	2	2	2	1	3	3	1	4	2	2	4	3	2	3	3	4	3	3	3	2	2	3	4	2	4	2	3	3	#NULL!	#NULL!	#NULL!	#NULL!	#NULL!	#NULL!	#NULL!	#NULL!	2.71429	3	#NULL!	#NULL!
2	1	1	3	3	4	2	2	2	2	3	3	3	3	2	2	4	2	2	1	1	2	1	1	1	2	4	3	2	2	4	4	1	3	#NULL!	#NULL!	#NULL!	#NULL!	#NULL!	#NULL!	#NULL!	#NULL!	3	1.90909	#NULL!	#NULL!
1	1	6	2	3	1	2	2	4	1	3	4	3	3	2	3	2	3	2	3	2	2	3	3	3	2	2	3	2	2	2	2	1	3	#NULL!	#NULL!	#NULL!	#NULL!	#NULL!	#NULL!	#NULL!	#NULL!	2.14286	2.54545	#NULL!	#NULL!
2	1	1	1	7	4	1	2	3	1	1	3	1	2	1	2	2	2	2	1	2	2	3	1	3	1	2	3	2	2	2	2	4	3	#NULL!	#NULL!	#NULL!	#NULL!	#NULL!	#NULL!	#NULL!	#NULL!	2	1.81818	#NULL!	#NULL!
1	2	2	3	1	4	2	3	5	1	1	3	1	1	1	2	2	3	4	1	3	2	2	1	1	2	4	2	2	2	4	2	4	3	#NULL!	#NULL!	#NULL!	#NULL!	#NULL!	#NULL!	#NULL!	#NULL!	2.57143	2	#NULL!	#NULL!
2	1	4	1	6	1	1	2	7	3	3	4	4	4	4	3	4	3	2	2	3	2	3	3	1	2	4	1	1	2	1	2	2	2	2	2	2	2	2	3	2	2	1.85714	3	2	3.5
1	1	2	2	1	4	2	2	6	1	1	3	1	2	2	2	1	1	2	1	1	2	3	1	1	1	2	3	2	2	4	4	3	2	2	2	2	2	2	3	2	1	2.57143	1.63636	1.85714	2
1	2	3	1	1	5	1	1	5	1	4	1	4	3	2	4	4	4	4	4	3	2	2	2	1	1	2	4	2	2	2	2	3	2	4	2	4	2	2	4	2	2	2.14286	3.09091	2.57143	3.25
2	1	1	1	4	4	1	2	5	1	1	4	3	3	2	3	2	2	2	1	1	2	1	1	1	2	2	3	2	2	2	2	3	3	#NULL!	#NULL!	#NULL!	#NULL!	#NULL!	#NULL!	#NULL!	#NULL!	2.14286	1.81818	#NULL!	#NULL!
2	1	4	1	4	4	1	1	4	1	1	3	3	3	2	2	1	1	1	1	1	1	1	1	1	2	2	2	2	1	2	2	3	3	#NULL!	#NULL!	#NULL!	#NULL!	#NULL!	#NULL!	#NULL!	#NULL!	1.85714	1.36364	#NULL!	#NULL!
1	1	5	1	1	2	2	2	3	3	1	3	1	1	2	1	2	1	1	1	1	2	1	1	3	2	2	1	1	1	2	2	1	1	1	2	1	2	1	3	2	1	1.57143	1.27273	1.42857	2
2	1	3	2	4	4	1	3	5	1	3	3	1	3	2	3	2	2	2	1	3	2	3	3	1	1	2	4	2	1	4	4	4	2	2	2	2	4	2	4	2	4	2.57143	2.36364	2.57143	2.75
1	2	6	2	5	4	2	1	5	1	3	2	3	2	2	2	2	3	2	1	3	2	1	1	2	2	2	2	2	2	2	2	4	3	#NULL!	#NULL!	#NULL!	#NULL!	#NULL!	#NULL!	#NULL!	#NULL!	2	1.90909	#NULL!	#NULL!
1	2	4	1	5	3	2	2	3	3	4	2	3	4	2	2	2	3	1	2	3	2	3	4	1	2	4	4	2	2	4	2	3	1	4	4	4	4	2	3	2	2	2.85714	2.54545	3.14286	3
1	1	5	1	3	2	1	1	7	1	1	3	3	1	1	1	2	1	2	1	3	1	1	1	2	1	2	1	1	1	4	1	4	1	2	2	1	2	2	4	1	1	1.57143	1.36364	1.57143	2.75
2	1	1	1	3	4	1	1	3	1	4	2	4	3	2	2	2	2	2	1	4	4	1	1	1	2	4	1	2	2	2	2	4	3	#NULL!	#NULL!	#NULL!	#NULL!	#NULL!	#NULL!	#NULL!	#NULL!	2.14286	2.18182	#NULL!	#NULL!
1	1	6	1	3	4	1	1	5	3	4	1	1	1	1	1	2	1	1	1	1	2	1	1	1	2	2	1	1	1	2	1	3	3	#NULL!	#NULL!	#NULL!	#NULL!	#NULL!	#NULL!	#NULL!	#NULL!	1.42857	1.18182	#NULL!	#NULL!
1	1	1	1	3	4	1	1	3	1	1	3	1	3	2	3	1	3	1	1	1	1	3	1	1	2	2	2	1	1	2	1	1	2	2	2	1	1	1	1	1	1	1.57143	1.81818	1.28571	1.5
2	1	6	1	3	3	2	1	1	1	3	1	1	3	2	3	2	3	2	1	3	2	1	1	1	2	2	3	2	1	2	2	1	2	2	2	1	2	2	1	1	1	2	2.09091	1.57143	1.5
2	1	1	2	2	4	1	1	4	1	3	4	3	4	4	4	2	3	4	1	1	2	3	3	1	2	4	3	4	2	4	4	1	3	#NULL!	#NULL!	#NULL!	#NULL!	#NULL!	#NULL!	#NULL!	#NULL!	3.28571	2.81818	#NULL!	#NULL!
2	1	1	1	1	4	2	2	3	1	1	1	1	1	1	1	1	1	2	1	1	2	1	1	3	2	2	1	1	1	2	2	1	2	2	2	2	2	2	2	1	1	1.57143	1.18182	1.71429	1.25
2	1	2	2	1	4	1	1	5	1	1	2	1	1	1	1	2	2	1	1	1	2	1	1	3	2	2	2	1	1	2	1	3	3	#NULL!	#NULL!	#NULL!	#NULL!	#NULL!	#NULL!	#NULL!	#NULL!	1.57143	1.27273	#NULL!	#NULL!
2	1	1	1	1	4	2	2	2	2	2	3	2	3	2	2	1	2	4	1	1	4	3	1	1	2	2	3	4	2	4	4	1	2	4	4	1	1	2	3	2	1	3	2.18182	2.14286	2.5
2	1	5	2	3	4	1	1	5	1	3	4	1	3	2	2	2	3	2	1	1	2	2	1	1	2	2	2	2	1	4	2	3	3	#NULL!	#NULL!	#NULL!	#NULL!	#NULL!	#NULL!	#NULL!	#NULL!	2.14286	1.90909	#NULL!	#NULL!
2	1	4	1	3	2	2	2	7	3	3	3	1	3	2	3	2	3	2	1	2	2	3	2	1	2	2	1	2	1	4	2	4	2	2	2	2	1	2	2	2	1	2	2.27273	1.71429	2.25
1	1	5	1	4	2	2	2	6	3	1	3	2	3	2	3	1	3	2	1	1	2	2	2	1	2	2	1	2	1	2	2	3	2	2	2	2	1	2	2	2	2	1.71429	2	1.85714	2
2	2	4	2	5	4	1	3	5	1	1	1	1	4	2	3	2	4	2	3	3	2	3	3	1	2	4	3	2	2	4	4	4	2	2	2	2	2	2	1	2	2	3	2.81818	2	1
2	1	3	2	1	5	2	1	6	3	1	2	1	1	1	1	1	1	1	1	1	1	1	1	3	2	2	1	1	1	2	2	3	3	#NULL!	#NULL!	#NULL!	#NULL!	#NULL!	#NULL!	#NULL!	#NULL!	1.57143	1	#NULL!	#NULL!
2	2	3	1	1	2	2	2	5	1	1	1	1	1	1	1	1	3	1	1	1	1	1	1	1	2	2	1	2	1	2	2	1	1	1	2	1	1	1	1	2	1	1.71429	1.18182	1.28571	1
1	1	2	1	3	4	2	3	6	1	1	2	2	4	4	3	4	3	1	1	2	2	2	1	1	2	2	4	2	2	4	2	4	2	4	2	1	2	2	2	2	1	2.57143	2.45455	2	1.75
1	1	5	1	3	2	2	2	7	1	2	3	3	1	1	1	1	1	1	1	1	1	1	1	1	2	1	1	2	1	2	2	4	2	2	2	2	2	2	4	2	1	1.57143	1	1.85714	3
2	2	5	2	3	4	1	1	5	1	1	1	2	3	2	3	2	3	2	2	2	4	3	3	1	2	4	3	2	2	4	4	3	2	4	4	2	2	2	2	2	1	3	2.63636	2.42857	1.5
2	1	1	2	1	4	1	2	3	1	3	2	1	2	2	2	2	2	1	1	1	2	1	1	1	2	2	3	1	1	2	1	4	3	#NULL!	#NULL!	#NULL!	#NULL!	#NULL!	#NULL!	#NULL!	#NULL!	1.71429	1.54545	#NULL!	#NULL!
2	1	4	2	2	4	2	2	7	1	1	3	3	3	2	1	2	1	1	3	2	2	1	1	1	2	2	3	1	1	4	2	4	1	4	2	1	2	1	4	2	1	2.14286	1.72727	1.85714	2.75
1	1	4	1	4	5	1	3	5	1	1	4	3	1	1	1	1	1	1	1	1	1	1	1	1	2	1	1	2	1	2	1	4	2	1	1	1	1	1	1	1	1	1.42857	1	1	2.25
2	1	1	2	3	4	1	3	3	1	4	2	1	2	1	3	4	4	2	1	3	2	3	1	3	2	2	1	1	2	1	2	1	2	2	2	1	4	2	3	1	2	1.57143	2.36364	2	2.5
2	2	2	2	4	4	2	1	5	1	1	3	1	4	2	2	2	3	2	1	1	2	2	2	3	2	2	2	2	2	2	2	1	3	#NULL!	#NULL!	#NULL!	#NULL!	#NULL!	#NULL!	#NULL!	#NULL!	2	2.09091	#NULL!	#NULL!
2	1	5	2	1	4	1	1	5	1	1	1	1	3	2	3	2	3	1	3	1	2	3	3	1	2	2	2	4	2	2	2	1	3	#NULL!	#NULL!	#NULL!	#NULL!	#NULL!	#NULL!	#NULL!	#NULL!	2.28571	2.36364	#NULL!	#NULL!
2	1	1	1	1	2	2	2	7	3	1	1	1	1	1	1	1	1	1	1	1	1	1	1	1	2	1	1	1	1	1	1	3	3	#NULL!	#NULL!	#NULL!	#NULL!	#NULL!	#NULL!	#NULL!	#NULL!	1.14286	1	#NULL!	#NULL!
2	2	1	2	3	2	1	2	7	1	4	1	4	4	2	3	4	4	4	4	4	4	4	4	2	2	2	3	2	2	2	2	2	3	#NULL!	#NULL!	#NULL!	#NULL!	#NULL!	#NULL!	#NULL!	#NULL!	2.14286	3.72727	#NULL!	#NULL!
2	1	1	2	3	4	1	2	5	1	4	4	4	3	2	3	2	3	2	1	2	2	3	3	1	2	2	3	2	2	2	2	2	3	#NULL!	#NULL!	#NULL!	#NULL!	#NULL!	#NULL!	#NULL!	#NULL!	2.14286	2.36364	#NULL!	#NULL!
2	1	5	2	4	3	1	3	5	1	1	3	3	3	2	3	2	3	2	3	3	2	3	3	3	1	2	3	2	2	2	2	4	3	#NULL!	#NULL!	#NULL!	#NULL!	#NULL!	#NULL!	#NULL!	#NULL!	2	2.63636	#NULL!	#NULL!
2	1	1	3	1	4	1	2	5	1	3	4	1	3	2	1	2	3	2	1	1	2	2	1	3	2	2	2	1	1	2	4	1	3	#NULL!	#NULL!	#NULL!	#NULL!	#NULL!	#NULL!	#NULL!	#NULL!	2	1.81818	#NULL!	#NULL!
2	1	1	3	1	4	1	2	5	1	3	4	1	3	2	1	2	3	2	1	1	2	2	1	3	2	2	2	1	1	2	4	1	3	#NULL!	#NULL!	#NULL!	#NULL!	#NULL!	#NULL!	#NULL!	#NULL!	2	1.81818	#NULL!	#NULL!
1	1	5	3	3	5	1	3	7	3	2	3	2	4	2	4	1	2	1	1	1	2	3	3	1	2	4	3	2	2	4	2	2	3	#NULL!	#NULL!	#NULL!	#NULL!	#NULL!	#NULL!	#NULL!	#NULL!	2.71429	2.18182	#NULL!	#NULL!
1	1	6	2	4	3	1	1	7	3	1	1	2	3	2	2	2	2	2	2	2	2	2	2	3	2	2	2	2	2	2	2	4	2	2	2	2	2	2	3	2	2	2	2.09091	2	1.75
2	1	1	1	1	4	1	3	5	1	1	1	1	4	4	4	4	4	4	2	3	4	4	3	2	2	4	4	4	4	4	4	1	3	#NULL!	#NULL!	#NULL!	#NULL!	#NULL!	#NULL!	#NULL!	#NULL!	3.71429	3.63636	#NULL!	#NULL!
2	1	4	3	1	4	2	3	5	1	1	4	1	2	1	1	1	1	1	1	1	2	1	1	3	2	2	1	1	1	2	2	2	3	#NULL!	#NULL!	#NULL!	#NULL!	#NULL!	#NULL!	#NULL!	#NULL!	1.57143	1.18182	#NULL!	#NULL!
2	1	4	3	1	4	2	3	5	1	1	4	1	2	1	1	1	1	1	1	1	2	1	1	3	2	2	1	1	1	2	2	2	3	#NULL!	#NULL!	#NULL!	#NULL!	#NULL!	#NULL!	#NULL!	#NULL!	1.57143	1.18182	#NULL!	#NULL!
2	1	5	1	7	3	1	1	5	1	1	1	3	1	1	3	2	1	1	1	1	2	2	1	1	2	2	1	1	1	2	1	4	3	#NULL!	#NULL!	#NULL!	#NULL!	#NULL!	#NULL!	#NULL!	#NULL!	1.42857	1.45455	#NULL!	#NULL!
1	1	2	1	3	5	1	1	5	1	4	1	1	1	1	3	1	1	1	1	1	1	1	1	1	2	1	1	1	1	2	1	3	2	2	1	1	1	1	2	1	1	1.28571	1.18182	1.14286	2
1	1	1	1	3	4	2	2	5	1	3	3	2	2	2	1	1	3	2	1	1	2	1	1	1	2	2	3	1	2	4	2	1	2	2	2	1	2	2	3	2	1	2.28571	1.54545	1.71429	2.75
1	2	5	2	3	2	2	2	7	3	3	3	4	4	2	1	2	3	2	1	3	2	2	2	1	2	2	1	2	1	2	2	1	2	2	2	1	2	2	1	2	1	1.71429	2.18182	1.71429	2.75
1	1	6	1	2	2	1	3	4	1	3	3	2	3	2	3	2	3	4	4	3	2	2	1	1	1	4	4	2	2	4	2	2	1	2	2	2	4	4	3	2	2	2.71429	2.63636	2.57143	2.75
1	1	3	1	5	4	1	1	6	1	1	4	3	3	2	3	2	1	2	1	2	2	1	2	1	1	2	2	2	2	2	2	3	1	2	2	2	2	2	2	2	2	1.85714	1.90909	2	2.5
2	2	1	1	2	4	1	2	5	1	4	3	1	3	2	3	2	3	2	1	3	4	3	4	1	2	2	2	2	2	2	2	3	2	2	2	2	2	2	2	2	2	2	2.72727	2	2.5
2	1	4	2	1	4	1	1	5	1	1	3	1	2	1	1	1	2	1	1	1	2	3	1	1	2	2	1	1	1	2	1	2	2	2	2	1	2	2	3	1	1	1.42857	1.45455	1.57143	2
2	1	2	2	3	4	2	2	5	1	4	4	3	4	2	3	2	4	4	1	2	2	3	1	1	2	2	2	2	1	2	4	1	3	#NULL!	#NULL!	#NULL!	#NULL!	#NULL!	#NULL!	#NULL!	#NULL!	2.14286	2.54545	#NULL!	#NULL!
2	1	1	2	4	4	2	2	5	1	4	3	2	3	2	3	2	2	2	3	3	2	3	3	1	2	2	2	2	1	1	1	1	3	#NULL!	#NULL!	#NULL!	#NULL!	#NULL!	#NULL!	#NULL!	#NULL!	1.57143	2.54545	#NULL!	#NULL!
2	1	1	2	3	4	1	2	5	1	4	3	2	3	2	3	2	3	1	2	1	2	3	2	1	2	2	2	4	2	4	4	1	2	2	2	1	2	2	1	1	1	2.85714	2.18182	1.57143	2.5
2	1	1	3	1	4	2	3	5	1	3	2	2	1	2	2	2	3	2	1	3	2	2	1	3	2	2	1	1	1	2	2	1	3	#NULL!	#NULL!	#NULL!	#NULL!	#NULL!	#NULL!	#NULL!	#NULL!	1.57143	1.90909	#NULL!	#NULL!
1	2	1	1	1	4	1	3	5	1	1	1	1	1	2	1	2	1	2	1	1	2	2	2	3	2	1	2	1	1	2	2	3	2	2	2	1	2	2	2	1	1	1.57143	1.54545	1.57143	1.25
1	1	6	2	5	5	1	3	3	1	4	3	2	3	2	3	4	3	2	2	3	2	3	3	1	2	4	3	4	2	4	4	4	2	2	2	2	2	2	3	2	2	3.28571	2.72727	2	3
1	3	2	2	3	2	1	3	5	3	2	3	3	2	2	3	2	3	2	1	3	2	2	3	3	1	2	3	2	2	2	2	4	2	2	2	2	4	2	2	2	2	2	2.27273	2.28571	2.5
1	1	1	1	1	4	2	1	7	3	1	1	1	3	2	1	1	2	1	1	2	2	2	1	3	2	2	2	2	2	2	2	3	3	#NULL!	#NULL!	#NULL!	#NULL!	#NULL!	#NULL!	#NULL!	#NULL!	2	1.63636	#NULL!	#NULL!
2	1	1	2	3	4	1	2	5	3	1	4	4	3	2	3	2	3	1	1	1	2	2	2	1	2	2	3	2	1	4	2	4	3	#NULL!	#NULL!	#NULL!	#NULL!	#NULL!	#NULL!	#NULL!	#NULL!	2.28571	2	#NULL!	#NULL!
1	1	5	2	7	4	2	3	5	1	1	3	1	1	1	1	1	1	2	1	1	1	1	1	1	2	2	2	2	1	2	2	4	1	2	2	2	2	1	4	1	1	1.85714	1.09091	1.57143	2.25
2	1	1	1	4	4	2	2	5	1	3	2	3	4	2	3	2	2	2	1	1	4	3	1	1	1	4	4	2	2	2	2	3	2	2	2	1	1	2	2	2	2	2.42857	2.27273	1.71429	2.5
2	1	6	3	7	4	1	3	5	1	3	3	1	3	2	3	2	3	1	1	1	2	1	3	1	2	2	2	2	1	2	2	2	3	#NULL!	#NULL!	#NULL!	#NULL!	#NULL!	#NULL!	#NULL!	#NULL!	1.85714	2	#NULL!	#NULL!
1	1	6	2	3	3	2	3	7	1	3	3	4	3	4	4	2	3	4	3	3	2	3	3	1	2	2	2	4	2	4	2	2	1	4	2	2	2	2	2	4	4	2.57143	3.09091	2.85714	3
2	1	2	1	4	4	1	1	3	1	1	4	1	1	2	2	1	2	1	1	1	4	2	3	1	1	4	3	1	2	4	2	3	2	2	4	2	2	2	4	2	1	2.42857	1.81818	2.14286	2.5
1	1	5	2	2	4	2	2	3	2	3	2	3	3	2	3	2	2	2	3	3	2	3	3	1	1	4	2	2	2	2	2	3	2	2	2	2	4	2	3	4	2	2.14286	2.54545	2.57143	2.75
1	2	3	2	4	5	1	2	5	2	2	2	2	3	2	2	2	1	2	1	1	1	2	2	1	2	2	3	2	2	2	2	2	2	2	2	2	2	2	3	2	2	2.14286	1.72727	2	2.25
1	1	4	1	4	2	2	2	4	3	4	3	3	3	2	3	2	3	2	1	3	2	3	3	1	2	2	2	4	2	2	4	1	2	2	4	2	2	2	4	2	2	2.57143	2.45455	2.28571	3.5
2	1	1	1	3	4	2	2	5	1	3	3	2	2	1	2	2	3	2	1	2	2	1	1	2	2	2	3	2	1	2	2	1	3	#NULL!	#NULL!	#NULL!	#NULL!	#NULL!	#NULL!	#NULL!	#NULL!	2	1.72727	#NULL!	#NULL!
1	1	2	1	4	5	2	2	2	1	3	1	4	2	1	3	2	1	2	1	1	2	2	2	3	2	2	3	4	2	2	2	1	2	1	2	1	1	2	3	2	2	2.42857	1.72727	1.57143	2.75
1	1	4	1	1	5	1	3	3	1	1	2	1	2	2	1	2	2	2	1	2	2	1	2	1	2	2	2	2	1	2	2	2	2	2	2	2	2	2	4	2	2	1.85714	1.72727	2	2
2	1	1	1	4	4	1	3	5	1	1	3	1	1	1	1	1	1	1	1	1	2	1	1	1	2	2	2	1	1	2	1	4	3	#NULL!	#NULL!	#NULL!	#NULL!	#NULL!	#NULL!	#NULL!	#NULL!	1.57143	1.09091	#NULL!	#NULL!
2	1	2	2	5	5	2	2	4	1	3	2	3	1	1	3	2	3	2	1	3	2	2	1	1	1	2	3	2	1	4	2	1	3	#NULL!	#NULL!	#NULL!	#NULL!	#NULL!	#NULL!	#NULL!	#NULL!	2.14286	1.90909	#NULL!	#NULL!
1	1	1	1	2	1	1	2	3	1	3	2	1	3	2	3	2	3	2	3	3	2	3	3	1	1	2	3	2	2	2	2	2	2	2	2	2	2	2	3	2	2	2	2.63636	2	2.25
1	1	5	2	1	1	2	2	7	1	1	3	1	3	2	2	2	3	2	3	2	2	3	3	3	2	2	2	2	2	4	2	3	2	2	2	2	2	2	4	2	2	2.28571	2.45455	2	2.25
1	1	1	1	3	4	1	1	3	1	1	3	2	1	1	1	2	1	2	1	2	2	2	2	1	2	2	2	2	2	2	2	2	3	#NULL!	#NULL!	#NULL!	#NULL!	#NULL!	#NULL!	#NULL!	#NULL!	2	1.54545	#NULL!	#NULL!
2	1	2	1	3	4	1	1	5	1	1	3	1	4	2	3	2	2	4	1	1	4	4	2	1	2	4	3	4	2	4	4	3	3	#NULL!	#NULL!	#NULL!	#NULL!	#NULL!	#NULL!	#NULL!	#NULL!	3.28571	2.63636	#NULL!	#NULL!
2	2	3	1	6	2	2	1	5	1	1	4	2	3	2	3	2	1	2	1	2	4	2	1	1	2	2	3	2	2	2	2	2	3	#NULL!	#NULL!	#NULL!	#NULL!	#NULL!	#NULL!	#NULL!	#NULL!	2.14286	2.09091	#NULL!	#NULL!
1	1	2	1	1	4	2	3	4	1	1	1	1	1	1	1	1	1	1	1	1	1	1	1	1	2	1	1	1	1	1	1	4	1	2	2	2	1	1	2	2	2	1.14286	1	1.71429	1.25
1	1	2	1	5	4	2	3	5	1	4	1	2	3	2	2	2	2	2	1	3	2	2	2	1	2	2	1	2	2	4	2	3	2	2	2	2	2	2	3	2	1	2.14286	2.09091	1.85714	2.5
2	1	5	1	1	4	2	3	5	1	3	3	1	3	2	2	4	3	2	2	3	4	2	1	1	2	2	2	2	1	2	4	4	3	#NULL!	#NULL!	#NULL!	#NULL!	#NULL!	#NULL!	#NULL!	#NULL!	2.14286	2.54545	#NULL!	#NULL!
1	1	6	1	1	4	1	1	5	1	1	2	2	3	2	3	2	3	2	3	3	2	3	1	1	2	2	3	2	1	2	1	4	2	2	2	2	2	1	4	2	2	1.85714	2.45455	1.85714	2.25
2	1	1	2	4	4	1	2	7	1	4	4	4	3	2	2	4	3	2	1	1	2	2	1	1	2	4	3	1	1	4	2	2	2	2	2	4	4	1	3	4	2	2.42857	2.09091	2.71429	3.75
2	1	4	2	7	4	1	3	5	1	1	1	1	2	2	2	2	2	1	1	2	2	1	1	3	2	2	2	2	1	2	2	2	3	#NULL!	#NULL!	#NULL!	#NULL!	#NULL!	#NULL!	#NULL!	#NULL!	1.85714	1.63636	#NULL!	#NULL!
2	1	1	3	3	4	1	1	4	2	4	1	3	3	2	2	1	3	1	2	1	2	2	2	1	2	2	3	2	1	2	2	2	3	#NULL!	#NULL!	#NULL!	#NULL!	#NULL!	#NULL!	#NULL!	#NULL!	2	1.90909	#NULL!	#NULL!
2	1	1	2	1	4	1	2	5	1	1	1	1	3	2	3	2	3	2	1	1	2	1	1	3	2	2	3	2	2	2	2	2	2	2	2	2	2	2	3	2	2	2.14286	1.90909	2	1.5
1	1	6	2	6	2	2	2	6	1	3	1	3	4	4	4	4	4	4	2	3	4	3	3	2	2	4	3	4	2	4	4	3	1	4	4	4	4	4	3	4	2	3.28571	3.54545	3.71429	2.5
2	2	2	2	1	4	2	1	4	1	1	2	1	2	2	1	1	1	1	1	1	2	2	1	1	2	2	2	2	1	2	2	3	3	#NULL!	#NULL!	#NULL!	#NULL!	#NULL!	#NULL!	#NULL!	#NULL!	1.85714	1.36364	#NULL!	#NULL!
2	1	5	2	7	1	2	2	4	1	3	1	2	3	4	3	4	4	4	2	3	4	3	3	3	1	4	3	2	2	2	2	4	2	4	4	4	4	2	3	4	2	2.28571	3.36364	3.42857	2.25
2	1	1	2	4	4	1	3	5	3	1	3	4	3	2	2	2	2	2	1	2	2	2	1	1	2	2	3	2	2	4	2	2	3	#NULL!	#NULL!	#NULL!	#NULL!	#NULL!	#NULL!	#NULL!	#NULL!	2.42857	1.90909	#NULL!	#NULL!
1	2	6	2	4	3	2	2	2	1	3	1	2	3	2	3	2	3	1	1	4	4	3	2	1	2	4	3	2	2	4	4	3	2	4	2	2	2	2	1	2	2	3	2.54545	2.28571	1.75
2	2	4	2	5	4	1	1	4	3	2	2	2	2	2	2	2	3	2	3	3	2	3	3	3	2	2	3	2	2	2	2	2	2	2	2	2	2	2	2	2	2	2.14286	2.45455	2	2
2	1	1	2	1	4	1	1	1	1	2	1	2	2	2	3	2	2	2	1	1	1	2	1	2	2	1	2	2	2	2	2	2	2	2	2	4	4	2	1	4	2	1.85714	1.72727	2.85714	1.5
2	1	2	2	1	4	2	2	7	1	2	3	3	2	1	1	2	2	1	3	1	2	4	4	3	2	2	2	2	1	1	4	2	2	1	4	1	4	2	1	4	2	2	2.09091	2.57143	2.25
1	1	6	2	1	3	1	3	5	1	2	2	1	1	2	3	2	3	2	1	3	2	1	1	1	1	2	3	2	2	2	2	3	2	2	2	1	1	1	1	1	1	2	1.90909	1.28571	1.5
1	1	1	2	4	4	1	3	5	1	1	1	1	2	2	2	2	2	2	1	2	2	1	1	1	2	2	3	2	2	4	2	4	1	2	2	2	2	2	3	2	1	2.42857	1.72727	1.85714	1.5
1	1	1	1	5	4	1	2	5	1	3	1	2	3	2	2	2	2	2	2	3	2	1	1	1	2	2	2	1	2	2	2	3	2	2	2	2	2	2	2	1	1	1.85714	2	1.71429	2
1	1	4	2	3	3	1	3	5	1	3	3	2	2	2	3	2	2	1	1	2	2	2	1	1	1	2	2	2	2	2	2	2	1	2	2	2	2	2	3	1	1	1.85714	1.81818	1.71429	2.75
1	1	1	2	1	4	1	1	4	1	1	1	1	2	1	1	2	3	2	1	1	2	2	1	1	2	2	3	2	1	4	2	2	2	4	1	2	1	1	1	2	1	2.28571	1.63636	1.71429	1
1	1	5	1	7	2	1	3	5	3	4	1	1	1	1	1	2	1	2	1	1	2	1	3	1	2	2	3	2	2	2	4	3	2	4	4	2	2	2	2	1	1	2.42857	1.45455	2.28571	2
1	1	1	1	1	4	1	3	7	1	1	3	3	1	2	3	4	3	4	1	3	4	4	4	1	1	4	3	2	2	2	2	3	2	2	2	2	2	2	2	2	2	2.28571	3	2	2.25
1	1	3	2	1	3	1	2	7	3	1	1	3	1	1	1	1	2	2	1	1	2	3	3	3	2	2	2	2	1	2	2	3	3	#NULL!	#NULL!	#NULL!	#NULL!	#NULL!	#NULL!	#NULL!	#NULL!	1.85714	1.63636	#NULL!	#NULL!
2	1	1	1	1	4	1	2	3	1	2	3	3	3	2	2	2	3	2	1	2	2	2	3	1	2	4	4	2	2	2	2	2	2	2	2	1	1	2	2	1	2	2.57143	2.18182	1.57143	2.5
2	1	6	1	1	2	1	1	2	1	4	3	3	3	2	2	4	3	4	1	3	4	3	2	1	1	4	4	2	2	2	2	2	1	4	2	2	2	4	3	2	2	2.42857	2.81818	2.57143	3.25
2	1	2	1	1	4	1	3	3	1	1	1	1	1	1	1	1	1	2	1	1	2	3	1	1	2	2	1	2	1	1	2	2	3	#NULL!	#NULL!	#NULL!	#NULL!	#NULL!	#NULL!	#NULL!	#NULL!	1.57143	1.36364	#NULL!	#NULL!
2	1	2	1	1	4	1	3	2	1	1	1	1	1	1	1	1	1	2	1	1	2	1	1	1	2	1	1	2	1	1	1	4	2	1	1	1	1	1	1	1	1	1.28571	1.18182	1	1
2	1	1	1	1	4	1	1	4	1	1	1	1	3	2	1	1	2	2	1	2	2	2	1	1	2	2	2	2	1	2	2	1	3	#NULL!	#NULL!	#NULL!	#NULL!	#NULL!	#NULL!	#NULL!	#NULL!	1.85714	1.72727	#NULL!	#NULL!
1	1	5	1	1	2	2	1	7	2	1	1	1	3	2	3	2	2	2	1	3	2	2	1	1	2	2	2	2	1	2	2	1	2	2	2	1	2	2	1	1	1	1.85714	2.09091	1.57143	1
2	1	5	1	1	2	2	1	7	3	1	1	1	3	4	3	4	3	2	1	4	2	3	1	1	2	4	3	4	1	4	4	1	3	#NULL!	#NULL!	#NULL!	#NULL!	#NULL!	#NULL!	#NULL!	#NULL!	3.14286	2.72727	#NULL!	#NULL!
2	2	5	2	7	4	1	2	5	1	3	3	1	3	2	3	2	3	2	1	3	1	1	3	1	2	2	4	2	1	4	1	2	2	2	2	1	1	1	1	2	1	2.28571	2.18182	1.42857	2
1	1	5	1	7	1	1	2	7	1	1	3	3	3	2	3	2	2	2	1	2	2	3	3	2	2	2	3	2	2	2	2	3	1	2	2	2	2	2	3	2	2	2.14286	2.27273	2	2.5
1	1	1	1	1	4	2	2	5	1	1	2	1	3	2	2	2	3	1	1	2	2	1	2	1	2	2	1	1	1	1	1	4	1	2	4	1	2	2	2	2	2	1.28571	1.90909	2.14286	1.5
2	1	1	2	3	4	1	3	3	1	1	3	1	1	1	1	1	2	1	1	1	2	1	2	1	1	2	2	2	2	2	2	3	3	#NULL!	#NULL!	#NULL!	#NULL!	#NULL!	#NULL!	#NULL!	#NULL!	1.85714	1.27273	#NULL!	#NULL!
2	1	5	2	1	5	2	3	6	3	1	4	1	1	2	2	2	3	2	1	1	4	3	1	1	2	2	1	1	1	1	2	1	3	#NULL!	#NULL!	#NULL!	#NULL!	#NULL!	#NULL!	#NULL!	#NULL!	1.42857	2	#NULL!	#NULL!
2	1	1	1	7	4	1	2	5	1	1	3	1	4	2	3	2	4	2	1	3	2	2	1	3	2	2	2	2	2	4	2	1	3	#NULL!	#NULL!	#NULL!	#NULL!	#NULL!	#NULL!	#NULL!	#NULL!	2.28571	2.36364	#NULL!	#NULL!
1	1	2	1	7	4	1	3	5	1	1	3	2	1	1	2	1	1	1	1	1	2	1	1	1	2	2	2	1	1	2	2	3	3	#NULL!	#NULL!	#NULL!	#NULL!	#NULL!	#NULL!	#NULL!	#NULL!	1.71429	1.18182	#NULL!	#NULL!
2	1	1	4	1	4	1	3	4	1	1	2	1	1	1	1	2	2	2	1	1	1	1	3	3	2	2	3	2	1	2	2	4	3	#NULL!	#NULL!	#NULL!	#NULL!	#NULL!	#NULL!	#NULL!	#NULL!	2	1.45455	#NULL!	#NULL!
1	1	6	2	1	3	1	1	6	1	4	1	1	1	1	2	2	1	2	1	1	1	1	1	1	2	2	1	1	1	2	2	3	1	2	2	1	2	2	1	2	1	1.57143	1.27273	1.71429	1.75
2	1	2	1	1	5	2	2	1	3	1	1	1	3	2	2	1	2	1	1	1	2	2	1	1	2	4	3	2	1	4	2	3	3	#NULL!	#NULL!	#NULL!	#NULL!	#NULL!	#NULL!	#NULL!	#NULL!	2.57143	1.63636	#NULL!	#NULL!
2	1	6	2	1	4	2	2	5	1	1	1	1	1	1	1	2	1	1	1	1	1	1	1	1	2	2	1	2	1	2	2	3	2	2	2	1	2	2	3	2	2	1.71429	1.09091	1.85714	1.5
2	2	4	1	4	3	2	2	4	1	3	4	2	3	2	2	2	3	2	1	2	4	3	2	3	2	2	3	2	2	2	2	2	3	#NULL!	#NULL!	#NULL!	#NULL!	#NULL!	#NULL!	#NULL!	#NULL!	2.14286	2.36364	#NULL!	#NULL!
2	1	4	3	1	4	2	3	5	1	1	4	1	2	1	1	1	1	1	1	1	2	1	1	3	2	2	1	1	1	2	2	2	3	#NULL!	#NULL!	#NULL!	#NULL!	#NULL!	#NULL!	#NULL!	#NULL!	1.57143	1.18182	#NULL!	#NULL!
1	1	6	4	4	4	2	3	5	1	4	3	4	3	2	2	2	3	2	1	3	2	3	3	3	2	2	3	2	2	2	2	1	3	#NULL!	#NULL!	#NULL!	#NULL!	#NULL!	#NULL!	#NULL!	#NULL!	2.14286	2.36364	#NULL!	#NULL!
2	1	3	1	1	4	2	1	5	1	1	3	1	1	1	1	1	1	1	1	1	2	1	1	3	2	2	3	2	2	4	4	3	3	#NULL!	#NULL!	#NULL!	#NULL!	#NULL!	#NULL!	#NULL!	#NULL!	2.71429	1.09091	#NULL!	#NULL!
1	1	1	2	4	4	1	3	3	1	1	3	2	3	2	2	2	2	2	1	3	2	2	2	1	2	2	2	2	2	2	2	3	2	1	2	1	2	1	2	2	2	2	2.09091	1.57143	2
2	2	2	2	1	4	1	3	5	1	1	1	1	3	2	3	1	2	2	1	1	4	3	3	1	2	2	3	1	2	4	2	3	3	#NULL!	#NULL!	#NULL!	#NULL!	#NULL!	#NULL!	#NULL!	#NULL!	2.28571	2.27273	#NULL!	#NULL!
2	1	1	2	3	4	1	2	2	2	4	2	1	3	2	1	2	3	2	1	2	2	2	1	2	2	2	2	2	2	4	2	3	3	#NULL!	#NULL!	#NULL!	#NULL!	#NULL!	#NULL!	#NULL!	#NULL!	2.28571	1.90909	#NULL!	#NULL!
2	1	1	2	3	4	1	1	2	1	4	2	1	3	2	2	4	2	2	1	2	4	4	3	2	1	2	3	2	2	2	4	1	3	#NULL!	#NULL!	#NULL!	#NULL!	#NULL!	#NULL!	#NULL!	#NULL!	2.28571	2.63636	#NULL!	#NULL!
2	1	1	2	3	4	1	1	7	1	4	2	4	3	2	3	2	3	1	1	3	2	3	3	1	1	2	3	2	2	2	2	2	3	#NULL!	#NULL!	#NULL!	#NULL!	#NULL!	#NULL!	#NULL!	#NULL!	2	2.36364	#NULL!	#NULL!
2	1	5	2	7	4	2	2	5	3	3	1	1	1	2	3	2	3	2	1	2	2	3	2	1	2	2	1	2	1	2	2	1	2	2	2	1	2	2	1	1	1	1.71429	2.09091	1.57143	1.5
1	1	1	1	3	2	2	2	2	1	1	3	3	4	2	4	2	3	1	1	1	2	3	3	1	2	2	3	2	2	4	2	4	2	2	4	2	1	1	3	2	1	2.42857	2.36364	1.85714	2.5
2	1	1	1	3	4	1	1	5	1	4	4	1	3	1	3	4	2	2	1	2	2	1	1	1	2	2	3	1	1	2	2	2	2	2	2	1	1	2	3	1	1	1.85714	2	1.42857	3
2	1	2	3	3	4	2	1	4	1	3	2	1	3	2	2	2	1	2	1	2	2	1	1	1	2	4	2	1	1	2	1	4	3	#NULL!	#NULL!	#NULL!	#NULL!	#NULL!	#NULL!	#NULL!	#NULL!	1.85714	1.72727	#NULL!	#NULL!
2	1	5	2	7	4	2	2	5	1	1	1	1	3	2	3	2	3	1	1	1	2	1	1	1	2	1	1	1	1	2	2	3	3	#NULL!	#NULL!	#NULL!	#NULL!	#NULL!	#NULL!	#NULL!	#NULL!	1.42857	1.81818	#NULL!	#NULL!
1	1	1	3	1	4	2	2	5	1	1	1	1	2	2	1	2	2	1	1	1	2	1	2	2	2	2	1	2	2	4	2	1	2	1	2	2	1	1	1	2	1	2.14286	1.54545	1.42857	1
2	1	1	1	3	4	2	2	5	1	2	3	3	2	2	3	2	2	2	1	3	2	2	1	1	1	2	2	2	2	2	2	1	2	2	2	2	2	2	4	2	2	1.85714	2	2	3
1	2	2	3	7	4	2	1	3	3	3	2	1	1	1	1	2	1	2	1	1	2	2	1	1	2	2	2	1	1	2	2	3	3	#NULL!	#NULL!	#NULL!	#NULL!	#NULL!	#NULL!	#NULL!	#NULL!	1.71429	1.36364	#NULL!	#NULL!
2	1	5	3	1	4	1	1	5	1	1	4	1	3	2	1	2	3	1	1	3	2	1	1	1	2	2	1	2	1	2	2	4	3	#NULL!	#NULL!	#NULL!	#NULL!	#NULL!	#NULL!	#NULL!	#NULL!	1.71429	1.81818	#NULL!	#NULL!
1	1	1	1	1	4	2	1	7	2	1	3	1	3	2	2	1	1	1	1	1	2	1	1	1	2	1	1	1	1	1	1	2	2	2	1	2	4	2	3	1	1	1.14286	1.45455	1.85714	2
1	1	6	2	1	4	1	2	6	1	1	1	1	1	1	2	1	1	1	1	1	1	1	1	2	1	2	2	1	2	2	2	2	2	1	1	1	2	1	1	1	1	1.71429	1.09091	1.14286	1
1	3	1	2	1	4	1	2	7	3	1	1	1	1	2	1	1	1	1	1	1	4	1	2	1	2	2	1	1	1	1	2	2	3	#NULL!	#NULL!	#NULL!	#NULL!	#NULL!	#NULL!	#NULL!	#NULL!	1.42857	1.45455	#NULL!	#NULL!
2	1	1	3	1	4	1	3	5	1	1	3	1	3	2	1	1	3	1	1	1	2	2	1	1	2	2	1	2	2	2	1	3	2	2	2	2	2	2	4	2	2	1.71429	1.63636	2	2.25
2	1	1	2	1	4	2	3	6	3	2	3	1	3	2	3	1	1	2	1	3	4	3	1	1	2	4	3	4	2	2	4	1	2	2	2	1	1	1	4	2	1	3	2.18182	1.42857	2.5
1	1	1	1	3	4	1	3	6	3	3	4	4	4	2	3	4	2	2	2	2	2	2	3	1	2	2	2	1	4	4	4	3	1	4	4	1	1	4	2	4	2	2.71429	2.54545	2.85714	3.25
2	3	2	2	1	5	2	1	7	2	3	3	4	3	2	3	2	3	2	3	3	2	3	3	3	2	2	3	2	2	2	2	2	1	2	2	4	2	4	4	4	4	2.14286	2.63636	3.14286	3.5
1	1	6	2	3	2	2	3	5	3	4	3	3	4	2	4	2	2	2	1	2	2	3	2	3	2	4	2	4	2	2	4	1	2	2	2	1	2	1	4	2	1	2.85714	2.36364	1.57143	3.5
1	3	1	3	3	4	1	3	7	1	3	4	4	4	4	4	4	4	4	4	3	2	3	3	1	2	2	3	2	4	2	2	2	3	#NULL!	#NULL!	#NULL!	#NULL!	#NULL!	#NULL!	#NULL!	#NULL!	2.42857	3.54545	#NULL!	#NULL!
1	2	5	1	5	4	1	1	5	1	3	3	2	3	2	2	2	2	2	2	2	2	2	2	3	1	4	2	2	2	2	4	4	1	2	2	2	2	2	4	2	1	2.42857	2.09091	1.85714	3
1	1	1	1	4	2	1	3	3	2	3	2	1	4	2	3	2	4	2	3	3	1	4	2	1	1	2	2	2	4	2	4	1	1	4	4	2	2	2	3	2	2	2.42857	2.72727	2.57143	2.25
1	1	5	1	2	4	1	2	5	1	4	2	1	3	2	2	2	2	2	2	4	2	3	2	3	2	2	3	2	2	2	4	1	3	#NULL!	#NULL!	#NULL!	#NULL!	#NULL!	#NULL!	#NULL!	#NULL!	2.42857	2.36364	#NULL!	#NULL!
1	2	1	2	3	2	1	1	5	1	4	3	1	1	2	3	2	3	1	1	1	1	1	2	1	1	2	2	1	1	2	2	2	3	#NULL!	#NULL!	#NULL!	#NULL!	#NULL!	#NULL!	#NULL!	#NULL!	1.57143	1.63636	#NULL!	#NULL!
2	1	5	2	7	4	2	2	6	3	3	1	1	1	2	3	2	3	2	1	3	2	3	3	1	1	2	2	2	2	2	2	1	2	2	2	1	2	2	1	1	1	1.85714	2.27273	1.57143	1.5
1	3	2	1	2	4	2	3	5	3	4	1	4	3	2	1	1	2	1	1	2	2	1	1	1	2	2	1	1	2	2	1	3	3	#NULL!	#NULL!	#NULL!	#NULL!	#NULL!	#NULL!	#NULL!	#NULL!	1.57143	1.54545	#NULL!	#NULL!
1	3	2	1	1	4	1	3	7	3	1	4	1	1	1	1	2	1	1	1	1	1	1	1	1	2	1	1	1	1	1	1	3	3	#NULL!	#NULL!	#NULL!	#NULL!	#NULL!	#NULL!	#NULL!	#NULL!	1.14286	1.09091	#NULL!	#NULL!
2	1	4	2	3	4	1	1	4	1	3	3	2	2	2	1	2	2	2	1	3	2	3	2	1	1	2	3	2	2	2	2	2	1	2	2	2	2	2	3	1	4	2	2	2.14286	2.75
1	3	1	2	1	4	1	1	5	1	1	3	2	1	2	3	1	1	1	1	2	2	1	3	2	2	4	3	2	2	4	4	2	2	2	2	2	2	2	2	2	2	3	1.63636	2	2
2	1	1	2	1	4	1	2	4	1	1	3	1	2	2	2	2	3	2	1	2	2	3	1	2	2	2	2	2	2	2	2	3	3	#NULL!	#NULL!	#NULL!	#NULL!	#NULL!	#NULL!	#NULL!	#NULL!	2	2	#NULL!	#NULL!
1	1	1	1	1	4	1	1	2	3	1	2	1	3	2	2	1	3	2	1	1	2	1	1	3	2	2	2	2	1	2	2	3	3	#NULL!	#NULL!	#NULL!	#NULL!	#NULL!	#NULL!	#NULL!	#NULL!	1.85714	1.72727	#NULL!	#NULL!
1	1	1	1	3	4	1	2	6	3	1	1	1	1	1	1	1	1	1	1	1	1	1	1	3	2	2	1	1	1	2	2	3	3	#NULL!	#NULL!	#NULL!	#NULL!	#NULL!	#NULL!	#NULL!	#NULL!	1.57143	1	#NULL!	#NULL!
1	1	6	2	4	5	1	1	5	1	4	3	1	1	1	1	4	3	2	1	3	2	1	1	1	1	2	2	2	2	4	2	3	3	#NULL!	#NULL!	#NULL!	#NULL!	#NULL!	#NULL!	#NULL!	#NULL!	2.14286	1.81818	#NULL!	#NULL!
2	1	1	2	4	4	1	1	2	1	3	2	3	4	4	2	2	2	2	1	2	2	2	3	1	2	1	1	1	1	2	1	3	3	#NULL!	#NULL!	#NULL!	#NULL!	#NULL!	#NULL!	#NULL!	#NULL!	1.28571	2.36364	#NULL!	#NULL!
2	1	1	2	3	4	1	1	5	1	3	4	1	2	2	3	2	3	2	1	3	4	2	3	3	2	2	1	2	1	4	4	3	3	#NULL!	#NULL!	#NULL!	#NULL!	#NULL!	#NULL!	#NULL!	#NULL!	2.28571	2.45455	#NULL!	#NULL!
2	2	5	2	7	3	1	1	5	1	2	3	1	1	1	1	2	1	2	1	3	4	3	1	1	2	2	2	2	2	2	2	2	3	#NULL!	#NULL!	#NULL!	#NULL!	#NULL!	#NULL!	#NULL!	#NULL!	2	1.81818	#NULL!	#NULL!
1	3	6	1	1	2	2	2	5	3	3	3	1	4	2	3	2	2	1	1	4	2	2	1	1	2	2	2	2	1	4	2	3	2	4	2	2	2	2	1	1	1	2.14286	2.18182	2	2
2	1	1	2	4	4	1	3	4	1	3	4	2	4	2	3	2	3	2	1	1	2	2	1	1	2	2	1	1	1	4	4	3	3	#NULL!	#NULL!	#NULL!	#NULL!	#NULL!	#NULL!	#NULL!	#NULL!	2.14286	2.09091	#NULL!	#NULL!
2	1	4	2	6	5	1	3	7	1	1	4	2	2	2	3	2	2	2	1	1	2	2	1	1	2	2	1	1	1	4	2	3	3	#NULL!	#NULL!	#NULL!	#NULL!	#NULL!	#NULL!	#NULL!	#NULL!	1.85714	1.81818	#NULL!	#NULL!
1	1	5	1	3	2	2	2	5	1	1	3	1	3	2	2	1	2	2	1	2	2	2	3	1	2	2	3	2	2	4	2	4	2	2	2	1	1	1	1	1	1	2.42857	2	1.28571	1.5
2	1	1	2	5	4	1	3	4	1	2	4	2	3	2	3	2	3	2	1	1	2	1	2	1	2	2	1	1	1	4	2	3	2	4	4	1	2	2	4	2	2	1.85714	2	2.42857	3
1	3	3	1	1	4	1	1	5	1	4	4	1	3	2	2	4	3	4	4	4	2	2	2	3	1	4	2	4	2	4	4	4	3	#NULL!	#NULL!	#NULL!	#NULL!	#NULL!	#NULL!	#NULL!	#NULL!	3	2.90909	#NULL!	#NULL!
2	1	6	1	1	2	2	2	5	1	1	3	1	4	2	3	1	1	4	1	3	2	3	3	3	1	4	3	2	2	4	4	3	2	2	2	1	2	2	2	2	1	2.85714	2.45455	1.71429	1.75
2	1	1	2	5	4	1	3	2	1	2	3	3	2	2	3	2	2	2	1	3	2	2	2	1	2	2	2	2	2	2	2	3	2	2	2	2	2	2	3	2	2	2	2.09091	2	2.75
1	1	1	1	3	4	2	2	5	1	1	2	2	4	2	2	2	2	1	1	2	2	2	1	2	2	2	2	2	2	2	2	2	2	2	1	1	1	1	1	1	1	2	1.90909	1.14286	1.5
1	1	1	1	1	4	2	2	7	1	1	1	1	3	2	2	2	2	2	3	2	2	3	3	2	2	2	3	2	1	1	2	2	2	1	1	1	1	1	1	1	1	1.85714	2.36364	1	1
2	1	5	2	7	4	1	2	5	1	1	1	1	3	1	3	4	3	1	1	1	2	1	1	2	2	2	1	1	1	2	2	3	3	#NULL!	#NULL!	#NULL!	#NULL!	#NULL!	#NULL!	#NULL!	#NULL!	1.57143	1.90909	#NULL!	#NULL!
2	1	5	2	1	3	2	3	5	1	1	1	1	1	1	1	1	1	1	1	2	2	3	1	1	2	2	1	2	1	2	2	3	3	#NULL!	#NULL!	#NULL!	#NULL!	#NULL!	#NULL!	#NULL!	#NULL!	1.71429	1.36364	#NULL!	#NULL!
1	1	4	2	3	3	1	2	3	1	3	2	2	2	2	3	2	2	2	2	3	2	2	2	1	2	2	2	2	2	2	2	3	2	2	2	2	2	2	2	2	2	2	2.18182	2	2.25
1	1	1	4	1	4	2	1	4	1	1	3	1	1	1	2	1	2	1	1	1	2	2	3	1	2	1	1	1	1	2	2	4	3	#NULL!	#NULL!	#NULL!	#NULL!	#NULL!	#NULL!	#NULL!	#NULL!	1.42857	1.54545	#NULL!	#NULL!
1	1	5	2	3	4	2	3	6	1	3	3	3	3	1	1	2	1	2	1	1	1	1	1	1	2	2	2	1	1	2	1	3	2	2	2	1	1	1	3	2	1	1.57143	1.36364	1.42857	3
2	1	1	1	3	4	1	3	4	1	4	4	4	3	4	3	4	2	2	1	2	4	2	3	1	2	2	2	4	2	2	4	1	3	#NULL!	#NULL!	#NULL!	#NULL!	#NULL!	#NULL!	#NULL!	#NULL!	2.57143	2.72727	#NULL!	#NULL!
2	1	1	2	4	4	1	3	4	1	4	3	3	4	2	3	4	3	2	1	4	2	2	1	1	2	4	3	2	1	4	4	4	2	2	2	2	1	1	4	2	1	2.85714	2.54545	1.57143	3.5
2	1	1	1	3	4	1	2	3	1	1	1	1	3	2	3	1	2	2	1	1	4	2	2	1	1	2	3	2	2	2	2	2	3	#NULL!	#NULL!	#NULL!	#NULL!	#NULL!	#NULL!	#NULL!	#NULL!	2	2.09091	#NULL!	#NULL!
2	1	1	1	4	4	2	2	5	1	1	4	3	4	2	3	2	3	2	1	2	2	1	1	1	1	2	3	2	2	2	2	2	3	#NULL!	#NULL!	#NULL!	#NULL!	#NULL!	#NULL!	#NULL!	#NULL!	2	2.09091	#NULL!	#NULL!
2	1	5	2	3	5	1	1	5	1	4	1	4	3	2	1	4	1	4	1	3	4	3	1	1	2	4	4	2	1	4	4	3	2	2	1	4	2	1	4	2	2	3	2.45455	2	3.25
2	1	5	1	3	3	2	2	7	1	4	2	3	3	2	3	2	1	2	1	3	2	3	1	1	2	2	2	2	2	4	4	1	2	2	4	2	4	4	2	2	2	2.57143	2.09091	2.85714	2.75
2	1	2	1	1	4	2	1	4	1	1	3	1	1	1	1	2	2	1	1	2	2	2	1	1	1	2	2	1	1	1	1	3	3	#NULL!	#NULL!	#NULL!	#NULL!	#NULL!	#NULL!	#NULL!	#NULL!	1.28571	1.45455	#NULL!	#NULL!
2	2	1	2	1	4	2	2	1	1	1	2	1	2	2	1	2	1	1	1	1	2	1	1	3	2	2	1	1	1	2	1	3	2	2	2	1	2	2	1	1	1	1.42857	1.36364	1.57143	1.25
1	1	6	2	4	3	2	3	4	1	2	1	1	3	2	2	2	2	2	2	2	2	2	3	1	2	2	3	2	1	2	2	3	3	#NULL!	#NULL!	#NULL!	#NULL!	#NULL!	#NULL!	#NULL!	#NULL!	2	2.18182	#NULL!	#NULL!
2	1	5	2	7	2	2	2	5	1	3	4	1	1	1	3	4	1	4	1	4	2	1	1	1	2	2	1	2	1	4	2	1	3	#NULL!	#NULL!	#NULL!	#NULL!	#NULL!	#NULL!	#NULL!	#NULL!	2	2.09091	#NULL!	#NULL!
1	3	1	1	7	4	1	2	6	3	3	2	2	3	2	3	4	3	4	2	4	4	3	2	2	1	2	3	2	2	4	4	2	2	2	2	2	2	2	2	2	2	2.57143	3.09091	2	2.25
1	1	1	2	1	4	1	1	5	1	1	4	1	1	1	1	2	3	2	1	3	2	1	2	2	2	2	3	2	1	2	2	2	2	2	2	2	2	2	4	2	2	2	1.72727	2	2.5
1	1	2	1	3	4	2	3	5	3	2	3	2	2	2	3	2	2	1	1	2	2	2	2	1	2	2	1	2	1	2	2	1	2	2	2	1	4	2	2	2	1	1.71429	1.90909	2	2.25
1	1	4	1	4	3	2	2	7	1	2	2	2	3	1	3	2	1	2	1	1	2	3	2	2	2	2	1	2	2	2	2	4	2	2	2	1	2	2	3	2	1	1.85714	1.90909	1.71429	2.25
1	1	2	1	6	4	1	3	6	3	3	3	3	2	2	2	2	2	2	3	4	2	3	3	3	2	2	4	2	2	2	2	3	2	2	2	2	2	2	3	2	2	2.28571	2.45455	2	3
2	1	2	1	7	1	2	1	3	3	4	3	3	3	4	2	2	1	2	1	1	2	2	2	3	2	2	3	2	2	2	2	4	2	4	2	2	4	2	1	4	1	2.14286	2	2.71429	2.75
1	1	5	1	1	2	2	1	6	1	1	4	2	3	1	1	2	1	1	1	1	1	1	2	1	2	1	1	1	1	2	2	3	2	2	2	1	1	2	2	2	1	1.42857	1.36364	1.57143	2.25
1	1	2	2	1	5	1	3	5	3	1	3	1	2	2	3	2	3	2	1	1	2	2	1	1	2	4	3	2	1	2	2	2	2	2	2	1	2	2	3	2	2	2.28571	1.90909	1.85714	2
1	1	1	2	4	4	2	3	4	1	4	3	3	2	2	3	2	2	2	1	3	2	3	1	3	2	2	3	2	2	2	2	3	3	#NULL!	#NULL!	#NULL!	#NULL!	#NULL!	#NULL!	#NULL!	#NULL!	2.14286	2.09091	#NULL!	#NULL!
2	1	5	1	5	2	2	2	4	1	2	2	2	3	2	2	2	2	2	1	2	2	3	1	3	2	2	2	2	1	2	2	4	2	2	2	2	2	2	3	2	1	1.85714	2	1.85714	2.25
2	1	2	1	1	4	2	1	5	1	1	2	1	1	1	1	1	1	1	1	1	2	1	2	1	2	2	2	2	2	2	4	1	1	2	2	1	2	2	2	2	2	2.28571	1.18182	1.85714	1.5
2	1	1	1	1	4	1	3	5	1	1	3	3	2	2	2	2	2	2	1	1	2	3	3	1	2	2	3	2	2	4	4	3	3	#NULL!	#NULL!	#NULL!	#NULL!	#NULL!	#NULL!	#NULL!	#NULL!	2.71429	2	#NULL!	#NULL!
2	2	1	1	1	4	1	2	7	1	1	2	1	3	2	3	2	3	2	2	3	2	3	3	3	2	2	3	2	2	2	2	2	3	#NULL!	#NULL!	#NULL!	#NULL!	#NULL!	#NULL!	#NULL!	#NULL!	2.14286	2.54545	#NULL!	#NULL!
2	2	1	1	2	4	2	2	3	1	1	2	4	1	1	1	1	2	2	4	3	2	3	3	1	2	2	3	2	4	2	4	4	3	#NULL!	#NULL!	#NULL!	#NULL!	#NULL!	#NULL!	#NULL!	#NULL!	2.71429	2.09091	#NULL!	#NULL!
1	1	4	1	1	4	1	1	5	1	1	1	1	2	1	1	1	3	1	1	2	2	1	2	1	2	2	1	2	1	2	2	3	2	2	2	1	1	2	3	2	1	1.71429	1.54545	1.57143	1.5
2	2	1	1	3	2	1	2	2	1	2	3	2	4	2	3	2	4	2	2	3	2	2	3	1	2	2	2	4	2	2	2	2	2	2	2	2	2	2	3	2	2	2.28571	2.63636	2	2.5
2	1	1	2	3	4	1	1	3	1	1	3	1	1	1	1	1	1	1	1	1	2	1	1	1	2	2	2	2	2	2	2	3	2	2	2	2	2	2	4	2	2	2	1.09091	2	2.25
1	1	1	1	3	4	2	3	3	3	4	1	3	2	2	2	4	3	4	1	3	4	3	4	3	2	2	4	4	4	4	4	1	3	#NULL!	#NULL!	#NULL!	#NULL!	#NULL!	#NULL!	#NULL!	#NULL!	3.42857	2.90909	#NULL!	#NULL!
1	2	2	1	2	4	1	2	5	1	4	2	3	2	1	4	2	1	2	2	2	1	4	3	1	2	2	3	1	4	2	2	3	1	4	2	2	2	2	4	2	2	2.28571	2.18182	2.28571	3.25
2	1	1	3	3	4	1	2	5	1	4	4	3	3	4	3	2	3	2	3	3	2	3	3	2	1	4	3	2	4	2	4	1	2	2	4	2	2	2	3	2	2	2.85714	2.81818	2.28571	3.5
1	1	2	1	7	4	2	2	3	2	2	2	1	3	2	3	1	4	2	3	2	2	2	3	2	1	2	3	2	2	2	2	1	1	4	2	2	2	2	4	4	2	2	2.45455	2.57143	2.25
1	2	6	3	1	4	2	1	5	1	4	3	4	3	2	2	2	2	2	1	1	2	1	1	1	2	2	1	2	1	2	2	1	3	#NULL!	#NULL!	#NULL!	#NULL!	#NULL!	#NULL!	#NULL!	#NULL!	1.71429	1.72727	#NULL!	#NULL!
1	1	5	1	5	2	2	2	4	1	4	2	3	3	2	3	4	1	2	1	2	2	3	3	1	1	2	3	2	2	4	2	2	2	2	4	1	2	2	3	2	2	2.28571	2.36364	2.14286	3
2	1	1	3	1	4	2	1	5	1	1	1	1	1	1	1	2	1	2	1	1	2	1	1	2	1	1	1	1	1	1	1	4	3	#NULL!	#NULL!	#NULL!	#NULL!	#NULL!	#NULL!	#NULL!	#NULL!	1	1.27273	#NULL!	#NULL!
2	1	4	2	3	3	2	2	3	1	3	3	2	3	2	3	2	3	2	2	2	4	4	3	1	2	2	2	2	2	2	4	2	2	4	2	2	2	1	3	2	2	2.28571	2.72727	2.14286	2.75
1	1	6	2	1	4	1	1	5	1	3	3	3	3	2	3	2	3	2	1	2	2	2	2	3	2	2	3	2	2	2	2	3	3	#NULL!	#NULL!	#NULL!	#NULL!	#NULL!	#NULL!	#NULL!	#NULL!	2.14286	2.18182	#NULL!	#NULL!
2	1	1	1	4	4	1	1	5	1	4	1	4	4	2	4	2	3	2	1	2	2	3	3	1	2	2	3	2	1	2	2	3	3	#NULL!	#NULL!	#NULL!	#NULL!	#NULL!	#NULL!	#NULL!	#NULL!	2	2.54545	#NULL!	#NULL!
2	1	2	1	1	4	2	2	5	1	1	4	4	2	2	2	2	3	2	1	1	2	2	1	1	2	2	3	2	1	2	2	3	3	#NULL!	#NULL!	#NULL!	#NULL!	#NULL!	#NULL!	#NULL!	#NULL!	2	1.81818	#NULL!	#NULL!
1	2	3	1	5	3	1	1	6	2	3	2	2	3	4	3	4	4	2	2	2	2	2	3	1	2	4	4	4	2	2	2	3	2	4	4	4	4	4	4	4	4	2.85714	2.81818	4	2.75
2	1	1	1	1	1	1	1	7	2	3	3	1	4	2	4	4	2	2	3	2	2	3	3	1	2	4	4	2	2	2	2	3	1	2	2	2	2	2	3	2	2	2.57143	2.81818	2	2.5
2	1	1	1	3	5	1	2	5	1	3	3	1	1	1	2	1	2	2	1	1	2	1	1	2	1	1	1	1	1	2	2	1	3	#NULL!	#NULL!	#NULL!	#NULL!	#NULL!	#NULL!	#NULL!	#NULL!	1.28571	1.36364	#NULL!	#NULL!
1	1	5	1	6	3	2	2	5	1	3	3	2	2	2	2	1	1	2	1	1	2	1	1	1	2	2	2	2	1	2	2	3	1	1	2	2	2	2	2	1	1	1.85714	1.45455	1.57143	2.5
2	1	1	1	3	5	1	2	5	1	1	2	1	1	1	2	1	2	2	1	1	2	1	1	2	2	2	1	2	1	2	2	1	3	#NULL!	#NULL!	#NULL!	#NULL!	#NULL!	#NULL!	#NULL!	#NULL!	1.71429	1.36364	#NULL!	#NULL!
1	1	6	2	3	5	1	3	5	1	3	2	3	2	2	3	1	1	2	1	1	4	3	1	1	2	2	2	2	2	2	2	3	1	1	2	2	2	2	4	1	1	2	1.90909	1.57143	3
2	1	1	3	1	4	1	3	7	1	1	3	2	3	2	3	2	3	2	1	1	2	3	1	1	2	2	3	2	2	2	2	1	3	#NULL!	#NULL!	#NULL!	#NULL!	#NULL!	#NULL!	#NULL!	#NULL!	2.14286	2.09091	#NULL!	#NULL!
1	2	2	2	3	2	1	1	7	1	1	2	4	4	4	4	2	3	2	1	1	2	2	3	2	1	2	4	2	2	4	2	1	2	2	2	1	2	2	2	2	2	2.42857	2.54545	1.85714	2.25
1	1	1	1	1	4	1	1	5	1	1	3	2	2	2	2	2	2	2	1	3	2	2	2	1	1	2	2	2	2	2	2	4	2	2	2	2	2	2	3	2	2	1.85714	2	2	2.25
1	1	3	1	5	5	1	3	5	1	4	3	4	3	2	3	2	3	4	3	3	4	3	3	3	1	2	3	4	4	4	4	1	1	4	4	4	4	2	3	4	2	3.14286	3	3.42857	3.5
2	1	3	1	2	1	1	1	3	1	2	3	3	3	1	3	2	3	2	3	3	2	3	4	1	1	4	4	4	4	4	4	2	1	4	4	4	4	4	4	4	4	3.57143	2.63636	4	3
2	1	3	2	7	4	2	3	6	1	2	3	1	3	2	3	4	3	4	1	3	2	3	1	3	2	2	3	2	2	4	4	3	3	#NULL!	#NULL!	#NULL!	#NULL!	#NULL!	#NULL!	#NULL!	#NULL!	2.71429	2.63636	#NULL!	#NULL!
2	1	1	1	6	4	1	2	3	1	3	3	2	3	2	2	4	3	2	1	2	2	3	1	1	2	2	3	2	2	2	4	1	2	2	2	2	2	2	3	2	2	2.42857	2.27273	2	2.75
1	2	1	2	1	4	1	1	4	2	1	2	1	2	2	1	1	1	2	1	1	2	1	2	1	2	2	1	2	1	2	2	1	2	2	4	1	2	1	1	1	1	1.71429	1.45455	1.71429	1.25
2	1	5	2	5	4	1	3	5	1	1	1	1	1	1	1	1	1	1	1	1	1	1	1	1	2	2	2	2	2	2	2	3	2	2	2	2	2	2	2	2	2	2	1	2	1.25
2	1	6	3	6	4	1	1	5	1	1	3	1	4	2	2	4	3	2	2	3	4	2	3	1	2	2	3	2	2	2	1	2	3	#NULL!	#NULL!	#NULL!	#NULL!	#NULL!	#NULL!	#NULL!	#NULL!	2	2.81818	#NULL!	#NULL!
2	1	3	2	6	4	1	1	6	1	2	2	1	3	2	2	2	3	1	1	2	4	1	2	1	2	2	3	2	1	2	2	2	3	#NULL!	#NULL!	#NULL!	#NULL!	#NULL!	#NULL!	#NULL!	#NULL!	2	2.09091	#NULL!	#NULL!
1	1	2	1	1	4	1	1	5	1	1	1	1	3	2	3	2	3	2	1	2	2	2	2	1	2	4	3	2	2	4	4	1	3	#NULL!	#NULL!	#NULL!	#NULL!	#NULL!	#NULL!	#NULL!	#NULL!	3	2.18182	#NULL!	#NULL!
1	1	5	2	1	2	1	1	5	1	1	3	2	1	1	1	1	2	2	1	1	2	2	1	3	2	2	2	2	1	2	2	3	2	1	2	2	1	2	2	2	1	1.85714	1.36364	1.57143	2
1	1	2	1	7	4	1	2	6	1	1	3	2	2	2	2	2	2	2	1	1	2	2	2	3	2	2	3	2	1	2	2	3	2	2	2	2	2	2	4	2	4	2	1.81818	2.28571	2.5
1	1	3	1	7	4	1	1	4	1	1	3	2	2	2	2	2	2	2	1	1	2	3	1	3	1	2	2	2	1	2	2	2	2	2	2	1	1	2	3	2	2	1.71429	1.81818	1.71429	2.25
2	1	1	2	1	2	1	1	3	1	4	1	1	3	1	1	4	2	1	1	1	1	1	1	3	2	2	1	2	2	2	2	3	3	#NULL!	#NULL!	#NULL!	#NULL!	#NULL!	#NULL!	#NULL!	#NULL!	1.85714	1.54545	#NULL!	#NULL!
2	1	5	2	5	4	1	1	5	1	4	1	1	2	1	2	4	2	1	1	2	2	2	3	3	2	2	2	2	2	2	2	3	3	#NULL!	#NULL!	#NULL!	#NULL!	#NULL!	#NULL!	#NULL!	#NULL!	2	2	#NULL!	#NULL!
2	1	1	3	3	2	1	1	5	1	2	1	2	4	2	3	1	3	2	1	2	2	2	4	1	2	2	3	4	2	4	2	3	3	#NULL!	#NULL!	#NULL!	#NULL!	#NULL!	#NULL!	#NULL!	#NULL!	2.71429	2.36364	#NULL!	#NULL!
1	1	6	2	4	3	2	2	3	3	3	1	3	4	2	3	2	3	2	4	1	2	2	1	1	2	4	1	2	1	4	2	3	2	1	2	4	2	2	2	2	1	2.28571	2.36364	2	2.25
2	1	4	1	4	4	1	3	5	1	1	3	2	1	1	1	1	1	1	1	1	1	1	1	1	2	2	2	2	1	2	1	4	2	1	1	1	1	1	1	1	1	1.71429	1	1	1.75
2	1	1	1	1	4	1	2	1	1	1	1	1	1	1	1	1	1	1	1	1	1	1	1	1	2	2	1	1	1	1	1	3	3	#NULL!	#NULL!	#NULL!	#NULL!	#NULL!	#NULL!	#NULL!	#NULL!	1.28571	1	#NULL!	#NULL!
2	1	1	1	3	4	1	2	3	1	1	1	1	3	2	3	2	4	2	1	1	2	1	1	1	2	2	1	1	1	2	2	3	3	#NULL!	#NULL!	#NULL!	#NULL!	#NULL!	#NULL!	#NULL!	#NULL!	1.57143	2	#NULL!	#NULL!
1	3	6	3	1	5	1	3	5	1	4	3	2	3	2	2	2	2	1	1	2	1	1	1	1	2	2	3	2	2	2	1	1	2	2	2	1	2	1	1	2	1	2	1.63636	1.57143	2.5
2	1	1	1	1	4	2	3	3	1	1	4	3	2	2	3	2	2	1	1	2	4	3	3	1	1	2	2	2	2	2	2	3	3	#NULL!	#NULL!	#NULL!	#NULL!	#NULL!	#NULL!	#NULL!	#NULL!	1.85714	2.27273	#NULL!	#NULL!
2	2	1	1	3	4	2	2	3	1	4	1	4	4	2	3	2	3	2	1	1	4	3	1	1	2	2	1	2	1	2	2	3	3	#NULL!	#NULL!	#NULL!	#NULL!	#NULL!	#NULL!	#NULL!	#NULL!	1.71429	2.36364	#NULL!	#NULL!
2	2	1	2	6	4	1	3	2	1	1	3	1	3	2	2	2	2	2	1	1	2	1	1	1	2	2	1	1	1	4	1	3	3	#NULL!	#NULL!	#NULL!	#NULL!	#NULL!	#NULL!	#NULL!	#NULL!	1.71429	1.72727	#NULL!	#NULL!
2	2	1	2	4	4	1	1	4	1	4	3	2	3	2	2	2	2	1	1	1	1	1	1	1	2	2	2	1	1	2	2	4	3	#NULL!	#NULL!	#NULL!	#NULL!	#NULL!	#NULL!	#NULL!	#NULL!	1.71429	1.54545	#NULL!	#NULL!
2	1	6	3	3	4	2	1	5	1	4	4	2	4	2	1	2	2	2	1	2	2	1	3	1	2	2	1	2	1	2	2	3	3	#NULL!	#NULL!	#NULL!	#NULL!	#NULL!	#NULL!	#NULL!	#NULL!	1.71429	2	#NULL!	#NULL!
2	2	1	1	5	4	1	1	4	1	3	1	1	2	2	1	2	1	2	1	2	2	2	1	1	1	4	3	2	2	2	2	4	3	#NULL!	#NULL!	#NULL!	#NULL!	#NULL!	#NULL!	#NULL!	#NULL!	2.28571	1.63636	#NULL!	#NULL!
1	1	1	1	1	4	1	2	6	3	1	3	1	2	2	3	2	3	1	1	1	2	3	1	1	2	1	1	1	1	2	1	3	1	1	2	1	1	1	1	1	1	1.28571	1.90909	1.14286	1.5
2	1	1	1	2	4	1	2	2	1	4	3	4	4	4	4	4	4	2	1	4	2	4	1	1	2	4	3	4	2	4	4	1	3	#NULL!	#NULL!	#NULL!	#NULL!	#NULL!	#NULL!	#NULL!	#NULL!	3.28571	3.09091	#NULL!	#NULL!
2	1	1	1	3	4	1	1	3	1	2	2	1	4	2	4	2	3	2	1	1	4	4	1	1	2	4	3	2	2	4	4	3	3	#NULL!	#NULL!	#NULL!	#NULL!	#NULL!	#NULL!	#NULL!	#NULL!	3	2.54545	#NULL!	#NULL!
2	1	1	3	3	4	1	2	2	1	3	1	1	3	2	1	4	3	2	1	3	2	2	4	3	2	2	2	2	1	4	2	1	3	#NULL!	#NULL!	#NULL!	#NULL!	#NULL!	#NULL!	#NULL!	#NULL!	2.14286	2.45455	#NULL!	#NULL!
2	1	1	1	3	4	1	3	3	1	4	2	1	4	4	2	4	3	4	1	3	2	3	1	1	2	4	3	4	2	4	2	1	3	#NULL!	#NULL!	#NULL!	#NULL!	#NULL!	#NULL!	#NULL!	#NULL!	3	2.81818	#NULL!	#NULL!
1	1	1	3	1	4	1	2	6	1	1	1	1	3	1	2	1	2	1	1	1	1	1	1	1	2	2	2	2	1	1	1	1	3	#NULL!	#NULL!	#NULL!	#NULL!	#NULL!	#NULL!	#NULL!	#NULL!	1.57143	1.36364	#NULL!	#NULL!
2	1	1	2	1	4	1	3	3	3	1	1	1	3	2	3	2	3	2	2	1	2	3	2	1	1	2	3	2	2	2	2	3	3	#NULL!	#NULL!	#NULL!	#NULL!	#NULL!	#NULL!	#NULL!	#NULL!	2	2.27273	#NULL!	#NULL!
1	1	1	1	1	4	1	2	3	1	1	1	1	3	1	2	2	3	1	1	1	2	1	2	3	2	2	1	1	1	2	1	1	3	#NULL!	#NULL!	#NULL!	#NULL!	#NULL!	#NULL!	#NULL!	#NULL!	1.42857	1.72727	#NULL!	#NULL!
1	2	1	1	5	4	1	3	3	1	4	1	1	1	1	1	4	1	1	1	4	1	1	1	1	1	2	1	1	1	2	1	2	3	#NULL!	#NULL!	#NULL!	#NULL!	#NULL!	#NULL!	#NULL!	#NULL!	1.28571	1.54545	#NULL!	#NULL!
